# Supplementary material for: RNA-Seq and Gene Regulatory Network Analyses Uncover Candidate Genes in the Early Defense to Two Hemibiotrophic Colletorichum spp. in Strawberry
Source: Front Genet. 2022 Mar 10;12:805771. doi: 10.3389/fgene.2021.805771 (PMC8960243; doi:10.3389/fgene.2021.805771)
Supplement: Supplementary file 1 [file Table2.xlsx]

## Sheet: Sheet1
Supplementary Table S2. List of all genes revelaed by RNA-sequencing analysis.
Sequence name	Sequence length	Hit desc.	Hit ACC	E-Value	Similarity	Bit-Score	Alignment length	Positives
strawberryCLC_DN25_c1_g1	1499	gi|470147956|ref|XP_004309542.1|PREDICTED: GTPase-activating protein gyp7 isoform X2 [Fragaria vesca subsp. vesca]	XP_004309542	0	98.9712	922.154	486	481
strawberryCLC_DN25_c2_g2	1877	gi|2754860|gb|AAB95222.1|cytosolic ascorbate peroxidase [Fragaria x ananassa]gi|5442414|gb|AAD43336.1|cytosolic ascorbate peroxidase [Fragaria x ananassa]	AAB95222, AAD43336	1.49588e-162	99.2	474.552	250	248
strawberryCLC_DN25_c8_g8	470	gi|764516511|ref|XP_011465916.1|PREDICTED: putative formamidase C869.04 isoform X1 [Fragaria vesca subsp. vesca]	XP_011465916	4.76151e-106	100	319.701	156	156
strawberryCLC_DN25_c7_g7	1124	gi|470125915|ref|XP_004298943.1|PREDICTED: 1-deoxy-D-xylulose 5-phosphate reductoisomerase, chloroplastic [Fragaria vesca subsp. vesca]	XP_004298943	0	100	764.992	374	374
strawberryCLC_DN25_c6_g6	428	No Blast Hit
strawberryCLC_DN25_c5_g5	1185	gi|470143710|ref|XP_004307514.1|PREDICTED: glucan endo-1,3-beta-glucosidase-like [Fragaria vesca subsp. vesca]	XP_004307514	1.47854e-125	99.4505	380.178	182	181
strawberryCLC_DN25_c4_g4	799	gi|470123542|ref|XP_004297783.1|PREDICTED: uncharacterized protein LOC101305066 [Fragaria vesca subsp. vesca]	XP_004297783	1.3382e-172	90.566	486.108	265	240
strawberryCLC_DN25_c3_g3	1066	gi|764578714|ref|XP_011463489.1|PREDICTED: uncharacterized protein LOC105351260 [Fragaria vesca subsp. vesca]	XP_011463489	5.92794e-156	85.6115	448.358	278	238
strawberryCLC_DN25_c9_g9	511	gi|764516511|ref|XP_011465916.1|PREDICTED: putative formamidase C869.04 isoform X1 [Fragaria vesca subsp. vesca]	XP_011465916	4.13781e-115	99.4118	343.199	170	169
strawberryCLC_DN25_c15_g15	2213	gi|470142827|ref|XP_004307096.1|PREDICTED: protein ENHANCED DISEASE RESISTANCE 2-like [Fragaria vesca subsp. vesca]	XP_004307096	0	98.9145	1347.41	737	729
strawberryCLC_DN25_c23_g23	513	gi|470127151|ref|XP_004299539.1|PREDICTED: uncharacterized protein LOC101310607 isoform X1 [Fragaria vesca subsp. vesca]	XP_004299539	1.96887e-25	94.2857	108.997	70	66
strawberryCLC_DN25_c24_g24	1567	gi|470148759|ref|XP_004309918.1|PREDICTED: serine/threonine-protein kinase-like protein CCR4 [Fragaria vesca subsp. vesca]	XP_004309918	0	92.8862	862.062	492	457
strawberryCLC_DN25_c16_g16	341	gi|1353907398|gb|PQQ20631.1|methyltransferase-like protein 1 [Prunus yedoensis var. nudiflora]	PQQ20631	1.0018e-12	100	68.9366	32	32
strawberryCLC_DN25_c20_g20	2084	gi|764562976|ref|XP_011461534.1|PREDICTED: peroxisome biogenesis protein 5 [Fragaria vesca subsp. vesca]	XP_011461534	0	98.69	1360.51	687	678
strawberryCLC_DN25_c19_g19	2780	gi|764555540|ref|XP_011460599.1|PREDICTED: nudix hydrolase 15, mitochondrial [Fragaria vesca subsp. vesca]	XP_011460599	0	99.6988	687.182	332	331
strawberryCLC_DN25_c17_g17	662	gi|470111951|ref|XP_004292203.1|PREDICTED: hyoscyamine 6-dioxygenase-like isoform X3 [Fragaria vesca subsp. vesca]	XP_004292203	2.8417e-57	98.9474	193.741	95	94
strawberryCLC_DN25_c18_g18	1851	gi|1366041680|ref|XP_024171329.1|adenylosuccinate synthetase 2, chloroplastic-like [Rosa chinensis]gi|1366041683|ref|XP_024171330.1|adenylosuccinate synthetase 2, chloroplastic-like [Rosa chinensis]gi|1358141298|gb|PRQ15778.1|putative adenylosuccinate synthase [Rosa chinensis]	XP_024171329, XP_024171330, PRQ15778	0	98.1744	927.161	493	484
strawberryCLC_DN25_c10_g10	714	gi|764618603|ref|XP_004304623.2|PREDICTED: carbonic anhydrase 2 [Fragaria vesca subsp. vesca]	XP_004304623	3.41452e-111	100	332.028	159	159
strawberryCLC_DN25_c14_g14	732	gi|470127926|ref|XP_004299909.1|PREDICTED: ferredoxin-1-like [Fragaria vesca subsp. vesca]	XP_004299909	1.57079e-69	99.2754	219.55	138	137
strawberryCLC_DN25_c13_g13	763	gi|764625958|ref|XP_011469097.1|PREDICTED: SPX domain-containing membrane protein At4g22990-like [Fragaria vesca subsp. vesca]gi|764625961|ref|XP_011469098.1|PREDICTED: SPX domain-containing membrane protein At4g22990-like [Fragaria vesca subsp. vesca]	XP_011469097, XP_011469098	0	99.6063	526.168	254	253
strawberryCLC_DN25_c12_g12	2116	gi|525345094|ref|NP_001266994.1|uncharacterized protein LOC101299121 [Fragaria vesca]gi|395863620|gb|AFN80337.1|CDPK1 [Fragaria vesca]	NP_001266994, AFN80337	0	99.4545	1040.8	550	547
strawberryCLC_DN25_c11_g11	517	gi|764618603|ref|XP_004304623.2|PREDICTED: carbonic anhydrase 2 [Fragaria vesca subsp. vesca]	XP_004304623	4.01551e-118	98.2558	346.665	172	169
strawberryCLC_DN25_c25_g25	1512	gi|470148759|ref|XP_004309918.1|PREDICTED: serine/threonine-protein kinase-like protein CCR4 [Fragaria vesca subsp. vesca]	XP_004309918	0	99.5885	1001.89	486	484
strawberryCLC_DN25_c21_g21	618	gi|470134603|ref|XP_004303137.1|PREDICTED: ribulose bisphosphate carboxylase small chain, chloroplastic-like [Fragaria vesca subsp. vesca]	XP_004303137	2.25284e-114	99.375	332.798	160	159
strawberryCLC_DN25_c22_g22	460	gi|470127151|ref|XP_004299539.1|PREDICTED: uncharacterized protein LOC101310607 isoform X1 [Fragaria vesca subsp. vesca]	XP_004299539	3.80876e-30	96.0526	120.553	76	73
strawberryCLC_DN25_c36_g36	381	gi|1366013818|ref|XP_024159748.1|chlorophyll a-b binding protein CP26, chloroplastic [Rosa chinensis]gi|1358156304|gb|PRQ30782.1|putative chlorophyll A-B binding protein [Rosa chinensis]	XP_024159748, PRQ30782	3.80308e-60	100	196.052	95	95
strawberryCLC_DN25_c37_g37	1339	gi|498666906|gb|AFR11773.1|cysteine protease [Fragaria x ananassa]	AFR11773	0	100	699.508	334	334
strawberryCLC_DN25_c38_g38	2456	gi|470109893|ref|XP_004291222.1|PREDICTED: ATP-dependent zinc metalloprotease FTSH, chloroplastic [Fragaria vesca subsp. vesca]	XP_004291222	0	98.4419	1226.46	706	695
strawberryCLC_DN25_c41_g41	5204	gi|470135574|ref|XP_004303588.1|PREDICTED: ferredoxin-dependent glutamate synthase, chloroplastic [Fragaria vesca subsp. vesca]	XP_004303588	0	99.5763	2884.75	1416	1410
strawberryCLC_DN25_c26_g26	550	gi|470116094|ref|XP_004294221.1|PREDICTED: probable glutathione S-transferase [Fragaria vesca subsp. vesca]	XP_004294221	5.67205e-123	99.422	355.14	173	172
strawberryCLC_DN25_c32_g32	523	gi|470122206|ref|XP_004297136.1|PREDICTED: programmed cell death 6-interacting protein [Fragaria vesca subsp. vesca]	XP_004297136	3.33191e-116	98.2456	343.584	171	168
strawberryCLC_DN25_c31_g31	1249	gi|470103952|ref|XP_004288389.1|PREDICTED: glutathione S-transferase DHAR3, chloroplastic isoform X2 [Fragaria vesca subsp. vesca]	XP_004288389	1.14967e-180	100	513.072	266	266
strawberryCLC_DN25_c30_g30	446	gi|1366013818|ref|XP_024159748.1|chlorophyll a-b binding protein CP26, chloroplastic [Rosa chinensis]gi|1358156304|gb|PRQ30782.1|putative chlorophyll A-B binding protein [Rosa chinensis]	XP_024159748, PRQ30782	5.95768e-84	98.5816	257.299	141	139
strawberryCLC_DN25_c29_g29	622	gi|764541011|ref|XP_011459108.1|PREDICTED: E3 ubiquitin-protein ligase CIP8 [Fragaria vesca subsp. vesca]	XP_011459108	2.07457e-15	90.1639	83.9593	61	55
strawberryCLC_DN25_c28_g28	963	gi|470122609|ref|XP_004297333.1|PREDICTED: uncharacterized protein LOC101313977 [Fragaria vesca subsp. vesca]	XP_004297333	3.45907e-123	100	364.385	178	178
strawberryCLC_DN25_c27_g27	670	gi|470101323|ref|XP_004287123.1|PREDICTED: CBL-interacting serine/threonine-protein kinase 6 [Fragaria vesca subsp. vesca]	XP_004287123	2.09901e-134	100	393.66	222	222
strawberryCLC_DN25_c33_g33	1075	No Blast Hit
strawberryCLC_DN25_c39_g39	886	No Blast Hit
strawberryCLC_DN25_c35_g35	1291	gi|470122947|ref|XP_004297498.1|PREDICTED: coiled-coil domain-containing protein SCD2 [Fragaria vesca subsp. vesca]	XP_004297498	0	99.0698	766.148	430	426
strawberryCLC_DN25_c34_g34	967	gi|470122609|ref|XP_004297333.1|PREDICTED: uncharacterized protein LOC101313977 [Fragaria vesca subsp. vesca]	XP_004297333	4.44577e-117	97.7654	348.977	179	175
strawberryCLC_DN25_c40_g40	469	No Blast Hit
strawberryCLC_DN25_c42_g42	509	gi|470141588|ref|XP_004306512.1|PREDICTED: elongation factor 1-delta 1-like isoform X2 [Fragaria vesca subsp. vesca]	XP_004306512	3.8733e-23	100	101.293	49	49
strawberryCLC_DN25_c43_g43	1010	gi|954201916|gb|KRX12217.1|hypothetical protein T07_921, partial [Trichinella nelsoni]	KRX12217	3.12945e-84	100	259.996	131	131
strawberryCLC_DN25_c44_g44	855	gi|470127342|ref|XP_004299631.1|PREDICTED: ethylene-responsive transcription factor RAP2-4 [Fragaria vesca subsp. vesca]	XP_004299631	1.14056e-34	83.5938	138.658	128	107
strawberryCLC_DN25_c57_g57	1333	gi|470137761|ref|XP_004304631.1|PREDICTED: probable monodehydroascorbate reductase, cytoplasmic isoform 2 [Fragaria vesca subsp. vesca]	XP_004304631	0	99.5098	789.26	408	406
strawberryCLC_DN25_c45_g45	414	gi|470133090|ref|XP_004302407.1|PREDICTED: WW domain-containing protein WWM1-like [Fragaria vesca subsp. vesca]	XP_004302407	2.90377e-89	99.2754	270.011	138	137
strawberryCLC_DN25_c49_g49	755	gi|764611908|ref|XP_011467638.1|PREDICTED: DEAD-box ATP-dependent RNA helicase 53-like [Fragaria vesca subsp. vesca]	XP_011467638	8.49451e-174	98.008	503.056	251	246
strawberryCLC_DN25_c48_g48	679	gi|657981310|ref|XP_008382669.1|PREDICTED: photosystem I reaction center subunit IV B, chloroplastic-like [Malus domestica]gi|658027151|ref|XP_008349005.1|PREDICTED: photosystem I reaction center subunit IV B, chloroplastic-like [Malus domestica]	XP_008382669, XP_008349005	3.02256e-30	100	119.013	56	56
strawberryCLC_DN25_c47_g47	485	No Blast Hit
strawberryCLC_DN25_c46_g46	1617	gi|470128277|ref|XP_004300071.1|PREDICTED: uncharacterized protein LOC101305076 isoform X1 [Fragaria vesca subsp. vesca]	XP_004300071	0	98.69	901.353	458	452
strawberryCLC_DN25_c61_g61	592	gi|470134800|ref|XP_004303224.1|PREDICTED: uncharacterized protein LOC101296120 [Fragaria vesca subsp. vesca]	XP_004303224	6.54668e-41	98.7013	154.836	77	76
strawberryCLC_DN25_c58_g58	2087	gi|470135402|ref|XP_004303506.1|PREDICTED: 2-Cys peroxiredoxin BAS1, chloroplastic [Fragaria vesca subsp. vesca]	XP_004303506	2.38274e-160	96.9925	471.855	266	258
strawberryCLC_DN25_c62_g62	1887	gi|764517324|ref|XP_011466617.1|PREDICTED: probable cytosolic oligopeptidase A [Fragaria vesca subsp. vesca]	XP_011466617	0	98.8854	1249.19	628	621
strawberryCLC_DN25_c59_g59	1253	gi|470113407|ref|XP_004292915.1|PREDICTED: uncharacterized protein LOC101299355 isoform X2 [Fragaria vesca subsp. vesca]	XP_004292915	0	99.2268	742.265	388	385
strawberryCLC_DN25_c63_g63	2428	gi|764623633|ref|XP_011468886.1|PREDICTED: LOW QUALITY PROTEIN: caffeic acid 3-O-methyltransferase-like [Fragaria vesca subsp. vesca]	XP_011468886	0	96.978	680.248	364	353
strawberryCLC_DN25_c60_g60	836	gi|470120773|ref|XP_004296464.1|PREDICTED: putative glucose-6-phosphate 1-epimerase [Fragaria vesca subsp. vesca]	XP_004296464	0	99.6403	578.556	278	277
strawberryCLC_DN25_c52_g52	1018	gi|470134104|ref|XP_004302896.1|PREDICTED: photosystem I reaction center subunit VI, chloroplastic-like [Fragaria vesca subsp. vesca]	XP_004302896	6.31551e-69	97.5806	221.476	124	121
strawberryCLC_DN25_c50_g50	871	gi|764528328|ref|XP_011458110.1|PREDICTED: 3-hydroxy-3-methylglutaryl-coenzyme A reductase 1-like [Fragaria vesca subsp. vesca]	XP_011458110	0	99.6416	569.311	279	278
strawberryCLC_DN25_c55_g55	929	gi|470133451|ref|XP_004302579.1|PREDICTED: probable pyridoxal 5'-phosphate synthase subunit PDX1 [Fragaria vesca subsp. vesca]	XP_004302579	0	99.6711	555.829	304	303
strawberryCLC_DN25_c56_g56	300	gi|1366013818|ref|XP_024159748.1|chlorophyll a-b binding protein CP26, chloroplastic [Rosa chinensis]gi|1358156304|gb|PRQ30782.1|putative chlorophyll A-B binding protein [Rosa chinensis]	XP_024159748, PRQ30782	7.26248e-11	98.6111	67.0106	72	71
strawberryCLC_DN25_c54_g54	847	gi|470116356|ref|XP_004294348.1|PREDICTED: thiamine thiazole synthase, chloroplastic [Fragaria vesca subsp. vesca]	XP_004294348	1.02805e-131	98.0583	387.111	206	202
strawberryCLC_DN25_c53_g53	2699	gi|764525861|ref|XP_011457930.1|PREDICTED: translocase of chloroplast 120, chloroplastic [Fragaria vesca subsp. vesca]	XP_011457930	0	99.1637	1415.59	837	830
strawberryCLC_DN25_c51_g51	566	gi|764550815|ref|XP_011460080.1|PREDICTED: probable galacturonosyltransferase 4 isoform X1 [Fragaria vesca subsp. vesca]	XP_011460080	2.17576e-102	98.1132	317.775	159	156
strawberryCLC_DN25_c66_g66	620	gi|470116829|ref|XP_004294577.1|PREDICTED: uncharacterized protein LOC101294636 [Fragaria vesca subsp. vesca]	XP_004294577	7.95089e-31	100	116.701	55	55
strawberryCLC_DN25_c64_g64	652	gi|470122860|ref|XP_004297456.1|PREDICTED: protein PLANT CADMIUM RESISTANCE 2-like [Fragaria vesca subsp. vesca]	XP_004297456	3.32719e-111	99.4709	326.25	189	188
strawberryCLC_DN25_c68_g68	770	gi|470109421|ref|XP_004290996.1|PREDICTED: uncharacterized protein LOC101296057 [Fragaria vesca subsp. vesca]	XP_004290996	2.41685e-123	93.3333	360.918	240	224
strawberryCLC_DN25_c67_g67	1379	gi|470137394|ref|XP_004304451.1|PREDICTED: cell division cycle protein 48 homolog [Fragaria vesca subsp. vesca]	XP_004304451	0	99.7347	766.533	377	376
strawberryCLC_DN25_c65_g65	559	gi|1366040912|ref|XP_024171074.1|glycerate dehydrogenase [Rosa chinensis]gi|1358145645|gb|PRQ20125.1|putative oxidoreductase [Rosa chinensis]	XP_024171074, PRQ20125	3.34339e-119	99.4595	352.058	185	184
strawberryCLC_DN25_c74_g74	644	gi|470143965|ref|XP_004307637.1|PREDICTED: chlorophyll a-b binding protein CP29.3, chloroplastic isoform X1 [Fragaria vesca subsp. vesca]	XP_004307637	5.25341e-131	100	379.022	206	206
strawberryCLC_DN25_c69_g69	2037	gi|954202208|gb|KRX12357.1|Chlorophyll a-b binding protein, chloroplastic [Trichinella nelsoni]	KRX12357	6.30352e-175	99.6016	508.834	251	250
strawberryCLC_DN25_c75_g75	795	gi|470149016|ref|XP_004310041.1|PREDICTED: glyceraldehyde-3-phosphate dehydrogenase GAPC2, cytosolic [Fragaria vesca subsp. vesca]	XP_004310041	8.5794e-130	100	380.563	188	188
strawberryCLC_DN25_c76_g76	476	gi|470141984|ref|XP_004306702.1|PREDICTED: common plant regulatory factor 1-like [Fragaria vesca subsp. vesca]	XP_004306702	1.26321e-100	99.3671	305.064	158	157
strawberryCLC_DN25_c71_g71	533	gi|223529033|gb|EEF31021.1|conserved hypothetical protein [Ricinus communis]	EEF31021	8.70595e-13	100	69.707	33	33
strawberryCLC_DN25_c73_g73	2330	gi|470104526|ref|XP_004288649.1|PREDICTED: cathepsin B-like [Fragaria vesca subsp. vesca]	XP_004288649	0	99.6416	585.489	279	278
strawberryCLC_DN25_c72_g72	3971	gi|470116462|ref|XP_004294401.1|PREDICTED: GDP-L-galactose phosphorylase 2 [Fragaria vesca subsp. vesca]	XP_004294401	0	99.3274	914.064	446	443
strawberryCLC_DN25_c70_g70	3488	gi|764505930|ref|XP_011462274.1|PREDICTED: probable purine permease 5 isoform X2 [Fragaria vesca subsp. vesca]	XP_011462274	1.55354e-162	99.4012	495.738	334	332
strawberryCLC_DN25_c77_g77	939	gi|470107702|ref|XP_004290181.1|PREDICTED: ethylene-responsive transcription factor-like protein At4g13040 [Fragaria vesca subsp. vesca]	XP_004290181	1.51113e-46	97.5309	166.007	81	79
strawberryCLC_DN25_c78_g78	447	gi|470107702|ref|XP_004290181.1|PREDICTED: ethylene-responsive transcription factor-like protein At4g13040 [Fragaria vesca subsp. vesca]	XP_004290181	1.11561e-77	100	239.195	127	127
strawberryCLC_DN25_c80_g80	1690	gi|470107959|ref|XP_004290303.1|PREDICTED: fructose-bisphosphate aldolase 1, chloroplastic [Fragaria vesca subsp. vesca]	XP_004290303	0	99.7481	810.061	397	396
strawberryCLC_DN25_c81_g81	559	No Blast Hit
strawberryCLC_DN25_c83_g83	454	gi|470122093|ref|XP_004297084.1|PREDICTED: squamosa promoter-binding-like protein 12 [Fragaria vesca subsp. vesca]	XP_004297084	6.16808e-65	99.3289	223.787	149	148
strawberryCLC_DN25_c82_g82	1718	gi|470114540|ref|XP_004293472.1|PREDICTED: cytochrome b6-f complex iron-sulfur subunit, chloroplastic [Fragaria vesca subsp. vesca]	XP_004293472	2.2283e-139	99.5169	412.535	207	206
strawberryCLC_DN25_c79_g79	1916	gi|470115719|ref|XP_004294040.1|PREDICTED: glucomannan 4-beta-mannosyltransferase 2 [Fragaria vesca subsp. vesca]	XP_004294040	0	99.6296	1023.08	540	538
strawberryCLC_DN25_c84_g84	388	gi|1366037500|ref|XP_024170082.1|DENN domain and WD repeat-containing protein SCD1 isoform X2 [Rosa chinensis]gi|1358142029|gb|PRQ16509.1|putative transcription factor WD40-like family [Rosa chinensis]	XP_024170082, PRQ16509	6.86814e-24	100	106.301	48	48
strawberryCLC_DN25_c89_g89	1723	gi|764598163|ref|XP_004302369.2|PREDICTED: probable mitochondrial chaperone BCS1-B [Fragaria vesca subsp. vesca]	XP_004302369	0	98.3562	548.895	365	359
strawberryCLC_DN25_c90_g90	1326	gi|1365987266|ref|XP_024192291.1|uncharacterized protein LOC112196208 [Rosa chinensis]gi|1358165271|gb|PRQ39748.1|hypothetical protein RchiOBHm_Chr4g0428621 [Rosa chinensis]	XP_024192291, PRQ39748	6.72668e-44	58.8	164.466	250	147
strawberryCLC_DN25_c85_g85	3943	gi|764596654|ref|XP_011466076.1|PREDICTED: glutamine--fructose-6-phosphate aminotransferase [isomerizing] 2 [Fragaria vesca subsp. vesca]	XP_011466076	0	99.844	1316.98	641	640
strawberryCLC_DN25_c91_g91	990	gi|764512600|ref|XP_004289128.2|PREDICTED: ankyrin repeat-containing protein At5g02620-like [Fragaria vesca subsp. vesca]	XP_004289128	3.02173e-119	87.5969	367.851	258	226
strawberryCLC_DN25_c92_g92	3316	gi|470125921|ref|XP_004298946.1|PREDICTED: pantothenate kinase 2 [Fragaria vesca subsp. vesca]gi|764581569|ref|XP_011464015.1|PREDICTED: pantothenate kinase 2 [Fragaria vesca subsp. vesca]	XP_004298946, XP_011464015	0	99.7677	1692.17	861	859
strawberryCLC_DN25_c93_g93	1782	gi|470122874|ref|XP_004297463.1|PREDICTED: phosphoglucomutase, cytoplasmic [Fragaria vesca subsp. vesca]	XP_004297463	0	99.1349	1145.95	578	573
strawberryCLC_DN25_c87_g87	2242	gi|470126509|ref|XP_004299226.1|PREDICTED: uncharacterized protein LOC101314465 [Fragaria vesca subsp. vesca]	XP_004299226	0	97.6401	1213.75	678	662
strawberryCLC_DN25_c94_g94	356	gi|470114355|ref|XP_004293381.1|PREDICTED: scarecrow-like protein 13 [Fragaria vesca subsp. vesca]gi|764550495|ref|XP_011460052.1|PREDICTED: scarecrow-like protein 13 [Fragaria vesca subsp. vesca]	XP_004293381, XP_011460052	7.84529e-65	99.1525	214.927	118	117
strawberryCLC_DN25_c88_g88	729	gi|470129858|ref|XP_004300825.1|PREDICTED: uncharacterized protein LOC101294764 [Fragaria vesca subsp. vesca]	XP_004300825	1.27634e-97	99.4505	292.352	182	181
strawberryCLC_DN25_c86_g86	509	gi|470110328|ref|XP_004291436.1|PREDICTED: ER membrane protein complex subunit 7 homolog [Fragaria vesca subsp. vesca]	XP_004291436	2.3598e-100	98.8024	296.975	167	165
strawberryCLC_DN25_c96_g96	1783	gi|470132627|ref|XP_004302180.1|PREDICTED: phosphoglycolate phosphatase 1B, chloroplastic-like [Fragaria vesca subsp. vesca]	XP_004302180	0	99.4334	656.751	353	351
strawberryCLC_DN25_c95_g95	1584	gi|470114761|ref|XP_004293578.1|PREDICTED: F-box/kelch-repeat protein At1g30090 [Fragaria vesca subsp. vesca]	XP_004293578	0	99.4975	816.609	398	396
strawberryCLC_DN25_c97_g97	2105	gi|470137636|ref|XP_004304569.1|PREDICTED: cytochrome b-c1 complex subunit Rieske-4, mitochondrial-like [Fragaria vesca subsp. vesca]	XP_004304569	0	100	550.051	268	268
strawberryCLC_DN25_c98_g98	3075	gi|470109046|ref|XP_004290813.1|PREDICTED: sucrose synthase 2 [Fragaria vesca subsp. vesca]	XP_004290813	0	99.2602	1664.05	811	805
strawberryCLC_DN25_c99_g99	3869	gi|470143788|ref|XP_004307550.1|PREDICTED: 2-oxoglutarate dehydrogenase, mitochondrial-like [Fragaria vesca subsp. vesca]gi|764632952|ref|XP_011469821.1|PREDICTED: 2-oxoglutarate dehydrogenase, mitochondrial-like [Fragaria vesca subsp. vesca]	XP_004307550, XP_011469821	0	99.9009	2103.95	1009	1008
strawberryCLC_DN25_c100_g100	1399	gi|470110675|ref|XP_004291597.1|PREDICTED: nucleolin-like [Fragaria vesca subsp. vesca]gi|764543590|ref|XP_011459326.1|PREDICTED: nucleolin-like [Fragaria vesca subsp. vesca]gi|764543598|ref|XP_011459327.1|PREDICTED: nucleolin-like [Fragaria vesca subsp. vesca]	XP_004291597, XP_011459326, XP_011459327	0	98.9035	711.835	456	451
strawberryCLC_DN25_c101_g101	603	No Blast Hit
strawberryCLC_DN25_c102_g102	1437	No Blast Hit
strawberryCLC_DN25_c103_g103	5753	gi|764565587|ref|XP_011461841.1|PREDICTED: callose synthase 9 [Fragaria vesca subsp. vesca]	XP_011461841	0	99.3624	3753.37	1882	1870
strawberryCLC_DN25_c105_g105	1549	gi|470144009|ref|XP_004307659.1|PREDICTED: omega-3 fatty acid desaturase, chloroplastic [Fragaria vesca subsp. vesca]	XP_004307659	0	99.0741	822.772	432	428
strawberryCLC_DN25_c104_g104	2064	gi|470105961|ref|XP_004289346.1|PREDICTED: cyclin-D5-1 [Fragaria vesca subsp. vesca]	XP_004289346	0	99.6997	680.248	333	332
strawberryCLC_DN25_c106_g106	24659	gi|1358141054|gb|PRQ15600.1|putative H(+)-transporting two-sector ATPase (mitochondrion) [Rosa chinensis]	PRQ15600	0	98.8235	1011.91	510	504
strawberryCLC_DN25_c107_g107	1933	gi|470122912|ref|XP_004297482.1|PREDICTED: probable nucleoredoxin 1 [Fragaria vesca subsp. vesca]	XP_004297482	0	99.0689	923.694	537	532
strawberryCLC_DN25_c108_g108	1379	gi|470102732|ref|XP_004287805.1|PREDICTED: ferredoxin--NADP reductase, leaf isozyme, chloroplastic [Fragaria vesca subsp. vesca]	XP_004287805	0	99.435	730.709	354	352
strawberryCLC_DN25_c109_g109	3403	gi|764561954|ref|XP_011461406.1|PREDICTED: B3 domain-containing transcription repressor VAL2 [Fragaria vesca subsp. vesca]	XP_011461406	0	99.2761	1811.19	967	960
strawberryCLC_DN25_c110_g110	566	gi|470125503|ref|XP_004298741.1|PREDICTED: oxalate--CoA ligase [Fragaria vesca subsp. vesca]	XP_004298741	1.94429e-131	100	388.267	185	185
strawberryCLC_DN25_c111_g111	1233	gi|470122902|ref|XP_004297477.1|PREDICTED: galactinol synthase 1 [Fragaria vesca subsp. vesca]	XP_004297477	0	100	630.943	315	315
strawberryCLC_DN25_c112_g112	1883	gi|764580032|ref|XP_004298699.2|PREDICTED: probable disease resistance protein At4g27220 isoform X1 [Fragaria vesca subsp. vesca]	XP_004298699	4.00905e-116	88.9831	387.497	236	210
strawberryCLC_DN25_c114_g114	624	No Blast Hit
strawberryCLC_DN25_c113_g113	680	No Blast Hit
strawberryCLC_DN25_c115_g115	1053	gi|470121810|ref|XP_004296950.1|PREDICTED: probable serine incorporator [Fragaria vesca subsp. vesca]	XP_004296950	0	100	597.816	339	339
strawberryCLC_DN25_c116_g116	936	gi|470141008|ref|XP_004306227.1|PREDICTED: E3 ubiquitin-protein ligase UPL4 [Fragaria vesca subsp. vesca]	XP_004306227	0	100	651.744	311	311
strawberryCLC_DN25_c120_g120	423	gi|470114226|ref|XP_004293317.1|PREDICTED: calcium permeable stress-gated cation channel 1-like [Fragaria vesca subsp. vesca]	XP_004293317	4.87529e-80	97.6744	260.766	129	126
strawberryCLC_DN25_c119_g119	1914	gi|470125387|ref|XP_004298684.1|PREDICTED: flavonoid 3',5'-hydroxylase-like [Fragaria vesca subsp. vesca]	XP_004298684	0	99.211	928.317	507	503
strawberryCLC_DN25_c118_g118	2276	No Blast Hit
strawberryCLC_DN25_c117_g117	393	No Blast Hit
strawberryCLC_DN25_c121_g121	1828	gi|470148627|ref|XP_004309858.1|PREDICTED: protein ECERIFERUM 3 [Fragaria vesca subsp. vesca]	XP_004309858	0	99.0083	1169.45	605	599
strawberryCLC_DN25_c123_g123	1625	gi|470136234|ref|XP_004303901.1|PREDICTED: transcription factor PIF4-like [Fragaria vesca subsp. vesca]gi|764611742|ref|XP_011467621.1|PREDICTED: transcription factor PIF4-like [Fragaria vesca subsp. vesca]	XP_004303901, XP_011467621	0	99.8069	967.222	518	517
strawberryCLC_DN25_c122_g122	509	gi|470125698|ref|XP_004298837.1|PREDICTED: probable WRKY transcription factor 29 isoform X2 [Fragaria vesca subsp. vesca]	XP_004298837	3.0014e-104	95.858	310.457	169	162
strawberryCLC_DN25_c125_g125	2294	gi|764530639|ref|XP_011458304.1|PREDICTED: tRNA-dihydrouridine(47) synthase [NAD(P)(+)]-like [Fragaria vesca subsp. vesca]	XP_011458304	0	97.4152	1228.77	619	603
strawberryCLC_DN25_c126_g126	330	gi|1358149884|gb|PRQ24363.1|putative transcription factor C3H family [Rosa chinensis]	PRQ24363	2.92362e-54	90.7407	176.792	108	98
strawberryCLC_DN25_c124_g124	1301	gi|470145123|ref|XP_004308192.1|PREDICTED: uncharacterized protein LOC101302789 [Fragaria vesca subsp. vesca]	XP_004308192	0	91.0194	712.605	412	375
strawberryCLC_DN25_c127_g127	3091	gi|470112545|ref|XP_004292493.1|PREDICTED: G-type lectin S-receptor-like serine/threonine-protein kinase At1g34300 [Fragaria vesca subsp. vesca]	XP_004292493	0	98.6602	1551.18	821	810
strawberryCLC_DN25_c128_g128	2760	gi|1347678878|gb|PPR83210.1|hypothetical protein GOBAR_AA37500 [Gossypium barbadense]	PPR83210	2.7402e-83	55.7377	138.658	183	102
strawberryCLC_DN25_c130_g130	1050	gi|470144129|ref|XP_004307717.1|PREDICTED: pseudouridine-5'-monophosphatase [Fragaria vesca subsp. vesca]gi|764634294|ref|XP_011469969.1|PREDICTED: pseudouridine-5'-monophosphatase [Fragaria vesca subsp. vesca]gi|764634298|ref|XP_011469970.1|PREDICTED: pseudouridine-5'-monophosphatase [Fragaria vesca subsp. vesca]gi|764634303|ref|XP_011469971.1|PREDICTED: pseudouridine-5'-monophosphatase [Fragari…	XP_004307717, XP_011469969, XP_011469970, XP_011469971, XP_011469972	0	99.6711	593.964	304	303
strawberryCLC_DN25_c129_g129	1571	gi|470102123|ref|XP_004287508.1|PREDICTED: IAA-amino acid hydrolase ILR1-like 4 [Fragaria vesca subsp. vesca]	XP_004287508	0	98.5201	910.598	473	466
strawberryCLC_DN25_c131_g131	643	gi|1365939924|ref|XP_024193268.1|5-amino-6-(5-phospho-D-ribitylamino)uracil phosphatase, chloroplastic isoform X2 [Rosa chinensis]	XP_024193268	5.34916e-37	100	141.739	68	68
strawberryCLC_DN25_c133_g133	591	gi|470109508|ref|XP_004291039.1|PREDICTED: glycine dehydrogenase (decarboxylating), mitochondrial [Fragaria vesca subsp. vesca]	XP_004291039	2.08354e-120	99.4898	374.785	196	195
strawberryCLC_DN25_c132_g132	2291	gi|470144813|ref|XP_004308042.1|PREDICTED: dnaJ protein ERDJ2A-like [Fragaria vesca subsp. vesca]	XP_004308042	0	99.8462	1191.41	650	649
strawberryCLC_DN25_c134_g134	1040	gi|1366020734|ref|XP_024162751.1|glycine dehydrogenase (decarboxylating), mitochondrial [Rosa chinensis]gi|1358153478|gb|PRQ27957.1|putative glycine dehydrogenase (aminomethyl-transferring) [Rosa chinensis]	XP_024162751, PRQ27957	2.967e-134	100	417.542	197	197
strawberryCLC_DN25_c137_g137	1086	gi|1358179974|gb|PRQ54448.1|putative RNA-directed DNA polymerase [Rosa chinensis]	PRQ54448	9.52266e-136	79.8722	398.667	313	250
strawberryCLC_DN25_c135_g135	758	gi|470129332|ref|XP_004300575.1|PREDICTED: oxygen-evolving enhancer protein 1, chloroplastic [Fragaria vesca subsp. vesca]	XP_004300575	1.30972e-132	100	386.726	190	190
strawberryCLC_DN25_c136_g136	473	gi|470148201|ref|XP_004309658.1|PREDICTED: oxygen-evolving enhancer protein 3-2, chloroplastic [Fragaria vesca subsp. vesca]	XP_004309658	2.17449e-34	97.0588	129.798	68	66
strawberryCLC_DN25_c138_g138	2726	gi|470136921|ref|XP_004304229.1|PREDICTED: exocyst complex component EXO70B1 [Fragaria vesca subsp. vesca]	XP_004304229	0	99.696	1351.27	658	656
strawberryCLC_DN25_c141_g141	324	No Blast Hit
strawberryCLC_DN25_c139_g139	458	No Blast Hit
strawberryCLC_DN25_c140_g140	399	No Blast Hit
strawberryCLC_DN25_c142_g142	1724	gi|470128256|ref|XP_004300062.1|PREDICTED: chaperone protein dnaJ 10-like [Fragaria vesca subsp. vesca]	XP_004300062	0	99.7403	780.785	385	384
strawberryCLC_DN25_c143_g143	815	gi|470110989|ref|XP_004291737.1|PREDICTED: uncharacterized protein LOC101305336 [Fragaria vesca subsp. vesca]	XP_004291737	7.59251e-133	100	385.185	217	217
strawberryCLC_DN25_c146_g146	2592	gi|470130504|ref|XP_004301143.1|PREDICTED: floral homeotic protein FBP1 [Fragaria vesca subsp. vesca]gi|764584039|ref|XP_011464357.1|PREDICTED: floral homeotic protein FBP1 [Fragaria vesca subsp. vesca]gi|764584046|ref|XP_011464358.1|PREDICTED: floral homeotic protein FBP1 [Fragaria vesca subsp. vesca]gi|764584049|ref|XP_011464359.1|PREDICTED: floral homeotic protein FBP1 [Fragaria vesca subsp. v…	XP_004301143, XP_011464357, XP_011464358, XP_011464359	0	99.4652	717.613	374	372
strawberryCLC_DN25_c147_g147	427	No Blast Hit
strawberryCLC_DN25_c144_g144	904	gi|470107360|ref|XP_004290015.1|PREDICTED: glutathione transferase GST 23-like [Fragaria vesca subsp. vesca]	XP_004290015	7.90115e-67	97.2727	217.624	110	107
strawberryCLC_DN25_c145_g145	580	gi|470120588|ref|XP_004296381.1|PREDICTED: 60S ribosomal protein L14-2 [Fragaria vesca subsp. vesca]gi|1365992877|ref|XP_024194983.1|60S ribosomal protein L14-2 [Rosa chinensis]gi|1358162191|gb|PRQ36668.1|putative ribosomal protein L14e [Rosa chinensis]	XP_004296381, XP_024194983, PRQ36668	4.70938e-78	100	238.81	133	133
strawberryCLC_DN25_c148_g148	2379	gi|470106634|ref|XP_004289668.1|PREDICTED: transcription factor bHLH63 [Fragaria vesca subsp. vesca]	XP_004289668	0	99.0521	815.068	422	418
strawberryCLC_DN25_c149_g149	5043	gi|470130470|ref|XP_004301126.1|PREDICTED: uncharacterized protein LOC101303041 [Fragaria vesca subsp. vesca]	XP_004301126	0	99.8206	3050.77	1672	1669
strawberryCLC_DN25_c150_g150	2776	gi|470141503|ref|XP_004306470.1|PREDICTED: RNA-binding protein 5 isoform X1 [Fragaria vesca subsp. vesca]	XP_004306470	0	99.7333	1360.51	750	748
strawberryCLC_DN25_c153_g153	629	gi|822476981|gb|AKH66774.1|UDP-glycosyltransferase 75D1-2-like protein [Fragaria x ananassa]	AKH66774	8.43291e-147	99.5215	426.017	209	208
strawberryCLC_DN25_c152_g152	1385	gi|470102394|ref|XP_004287639.1|PREDICTED: thiol protease aleurain-like [Fragaria vesca subsp. vesca]	XP_004287639	0	100	702.205	333	333
strawberryCLC_DN25_c151_g151	1408	gi|470128381|ref|XP_004300121.1|PREDICTED: glyceraldehyde-3-phosphate dehydrogenase B, chloroplastic [Fragaria vesca subsp. vesca]	XP_004300121	0	99.7788	879.396	452	451
strawberryCLC_DN25_c154_g154	7672	gi|470142105|ref|XP_004306759.1|PREDICTED: ATP-dependent helicase BRM [Fragaria vesca subsp. vesca]	XP_004306759	0	99.279	3967.54	2219	2203
strawberryCLC_DN25_c156_g156	1001	gi|764638712|ref|XP_011470495.1|PREDICTED: cyclic nucleotide-gated ion channel 1-like [Fragaria vesca subsp. vesca]	XP_011470495	5.38083e-109	95.1807	324.709	166	158
strawberryCLC_DN25_c155_g155	573	gi|764607519|ref|XP_011467213.1|PREDICTED: probable plastid-lipid-associated protein 8, chloroplastic [Fragaria vesca subsp. vesca]	XP_011467213	8.85177e-121	97.7143	350.903	175	171
strawberryCLC_DN25_c157_g157	1337	gi|764603948|ref|XP_011466839.1|PREDICTED: zinc finger CCCH domain-containing protein 53 isoform X1 [Fragaria vesca subsp. vesca]	XP_011466839	0	97.5281	645.58	445	434
strawberryCLC_DN25_c158_g158	3314	gi|470144436|ref|XP_004307863.1|PREDICTED: transducin beta-like protein 3 [Fragaria vesca subsp. vesca]	XP_004307863	0	99.7639	1703.34	847	845
strawberryCLC_DN25_c161_g161	838	gi|470110823|ref|XP_004291662.1|PREDICTED: protochlorophyllide reductase, chloroplastic [Fragaria vesca subsp. vesca]	XP_004291662	0	100	577.785	275	275
strawberryCLC_DN25_c160_g160	3369	gi|470104861|ref|XP_004288811.1|PREDICTED: DEAD-box ATP-dependent RNA helicase 52B-like [Fragaria vesca subsp. vesca]	XP_004288811	0	97.3765	1094.34	648	631
strawberryCLC_DN25_c159_g159	510	gi|764579502|ref|XP_011463675.1|PREDICTED: ribulose-1,5 bisphosphate carboxylase/oxygenase large subunit N-methyltransferase, chloroplastic [Fragaria vesca subsp. vesca]	XP_011463675	3.03472e-90	97.5	285.034	160	156
strawberryCLC_DN25_c162_g162	2063	gi|764533795|ref|XP_011458559.1|PREDICTED: transcriptional corepressor SEUSS [Fragaria vesca subsp. vesca]	XP_011458559	0	98.0684	932.939	673	660
strawberryCLC_DN25_c163_g163	1314	gi|470135628|ref|XP_004303614.1|PREDICTED: probable calcium-binding protein CML36 [Fragaria vesca subsp. vesca]	XP_004303614	4.96469e-124	98.5714	367.851	210	207
strawberryCLC_DN25_c164_g164	2015	gi|764574724|ref|XP_011463007.1|PREDICTED: LOW QUALITY PROTEIN: serine/threonine-protein kinase dst2 [Fragaria vesca subsp. vesca]	XP_011463007	0	98.9394	1245.72	660	653
strawberryCLC_DN25_c165_g165	890	gi|764549610|ref|XP_004295261.2|PREDICTED: polyadenylate-binding protein RBP45B [Fragaria vesca subsp. vesca]	XP_004295261	0	99.6622	615.92	296	295
strawberryCLC_DN25_c166_g166	397	gi|470114942|ref|XP_004293663.1|PREDICTED: uncharacterized protein LOC101310294 [Fragaria vesca subsp. vesca]gi|764553392|ref|XP_011460398.1|PREDICTED: uncharacterized protein LOC101310294 [Fragaria vesca subsp. vesca]	XP_004293663, XP_011460398	6.05319e-20	93.8776	94.7449	49	46
strawberryCLC_DN25_c167_g167	1732	gi|470128485|ref|XP_004300170.1|PREDICTED: phosphoribulokinase, chloroplastic [Fragaria vesca subsp. vesca]	XP_004300170	0	99.4962	818.535	397	395
strawberryCLC_DN25_c168_g168	799	gi|470111226|ref|XP_004291850.1|PREDICTED: bifunctional nuclease 1 [Fragaria vesca subsp. vesca]gi|764546095|ref|XP_011459537.1|PREDICTED: bifunctional nuclease 1 [Fragaria vesca subsp. vesca]	XP_004291850, XP_011459537	1.71452e-175	99.1632	495.738	239	237
strawberryCLC_DN25_c169_g169	812	gi|1249724919|ref|XP_013675999.2|GTP-binding nuclear protein Ran-2-like [Brassica napus]	XP_013675999	3.13177e-136	84.9372	396.356	239	203
strawberryCLC_DN25_c170_g170	744	gi|764636778|ref|XP_011470277.1|PREDICTED: abscisic acid receptor PYL8 isoform X2 [Fragaria vesca subsp. vesca]	XP_011470277	3.73726e-105	99.4083	311.612	169	168
strawberryCLC_DN25_c171_g171	502	gi|470114516|ref|XP_004293460.1|PREDICTED: chlorophyll a-b binding protein 151, chloroplastic [Fragaria vesca subsp. vesca]	XP_004293460	3.00584e-117	100	341.658	167	167
strawberryCLC_DN25_c174_g174	939	gi|470110729|ref|XP_004291624.1|PREDICTED: rRNA-processing protein EFG1-like [Fragaria vesca subsp. vesca]	XP_004291624	2.97025e-96	99.5833	297.36	240	239
strawberryCLC_DN25_c173_g173	852	gi|470108345|ref|XP_004290481.1|PREDICTED: tryptophan aminotransferase-related protein 4 [Fragaria vesca subsp. vesca]	XP_004290481	0	98.9399	571.622	283	280
strawberryCLC_DN25_c172_g172	1734	gi|470136387|ref|XP_004303975.1|PREDICTED: sulfite oxidase [Fragaria vesca subsp. vesca]	XP_004303975	0	99.7354	779.245	378	377
strawberryCLC_DN25_c175_g175	447	No Blast Hit
strawberryCLC_DN25_c176_g176	708	No Blast Hit
strawberryCLC_DN25_c177_g177	486	No Blast Hit
strawberryCLC_DN25_c182_g182	1910	gi|764617010|ref|XP_011468103.1|PREDICTED: uncharacterized protein LOC101308990 [Fragaria vesca subsp. vesca]	XP_011468103	0	99.5763	909.827	472	470
strawberryCLC_DN25_c184_g184	702	gi|1366032485|ref|XP_024168512.1|putative RING-H2 finger protein ATL21A [Rosa chinensis]gi|1358142942|gb|PRQ17422.1|putative transcription factor C2H2 family [Rosa chinensis]	XP_024168512, PRQ17422	2.76957e-57	78.4173	196.052	139	109
strawberryCLC_DN25_c185_g185	736	gi|470148525|ref|XP_004309809.1|PREDICTED: B-box zinc finger protein 24 [Fragaria vesca subsp. vesca]	XP_004309809	1.36386e-143	96.7442	410.609	215	208
strawberryCLC_DN25_c183_g183	444	No Blast Hit
strawberryCLC_DN25_c179_g179	716	No Blast Hit
strawberryCLC_DN25_c180_g180	780	No Blast Hit
strawberryCLC_DN25_c181_g181	407	gi|470108703|ref|XP_004290648.1|PREDICTED: ribosome-recycling factor, chloroplastic [Fragaria vesca subsp. vesca]	XP_004290648	8.14942e-53	98.7952	177.563	83	82
strawberryCLC_DN25_c178_g178	2314	gi|764611718|ref|XP_011467618.1|PREDICTED: reticulon-like protein B8 isoform X1 [Fragaria vesca subsp. vesca]gi|764611725|ref|XP_011467619.1|PREDICTED: reticulon-like protein B8 isoform X1 [Fragaria vesca subsp. vesca]	XP_011467618, XP_011467619	6.09114e-162	100	478.019	248	248
strawberryCLC_DN25_c188_g188	1749	gi|470142377|ref|XP_004306886.1|PREDICTED: synaptotagmin-5 [Fragaria vesca subsp. vesca]	XP_004306886	0	99.5536	717.998	448	446
strawberryCLC_DN25_c186_g186	1061	gi|470148575|ref|XP_004309832.1|PREDICTED: endochitinase PR4-like [Fragaria vesca subsp. vesca]	XP_004309832	2.10733e-165	99.1266	472.241	229	227
strawberryCLC_DN25_c187_g187	1017	gi|470148575|ref|XP_004309832.1|PREDICTED: endochitinase PR4-like [Fragaria vesca subsp. vesca]	XP_004309832	1.10172e-151	97.7064	437.187	218	213
strawberryCLC_DN25_c192_g192	2727	gi|470126762|ref|XP_004299352.1|PREDICTED: cyclic dof factor 1 [Fragaria vesca subsp. vesca]	XP_004299352	0	98.7923	770	414	409
strawberryCLC_DN25_c194_g194	519	gi|470144164|ref|XP_004307732.1|PREDICTED: expansin-A10 [Fragaria vesca subsp. vesca]gi|6646885|gb|AAF21101.1|AF159563_1expansin [Fragaria x ananassa]	XP_004307732, AAF21101	1.02094e-83	100	256.529	138	138
strawberryCLC_DN25_c193_g193	1666	gi|764559093|ref|XP_011460979.1|PREDICTED: uncharacterized protein LOC101312619 [Fragaria vesca subsp. vesca]gi|764559097|ref|XP_011460980.1|PREDICTED: uncharacterized protein LOC101312619 [Fragaria vesca subsp. vesca]	XP_011460979, XP_011460980	0	99.3088	735.332	434	431
strawberryCLC_DN25_c189_g189	647	gi|470127043|ref|XP_004299488.1|PREDICTED: glutamate decarboxylase 4-like [Fragaria vesca subsp. vesca]	XP_004299488	2.21899e-144	100	421.394	215	215
strawberryCLC_DN25_c191_g191	852	gi|470137217|ref|XP_004304366.1|PREDICTED: omega-6 fatty acid desaturase, endoplasmic reticulum isozyme 2-like [Fragaria vesca subsp. vesca]	XP_004304366	4.80468e-113	99.3939	340.502	165	164
strawberryCLC_DN25_c190_g190	698	gi|470109167|ref|XP_004290873.1|PREDICTED: chlorophyllide a oxygenase, chloroplastic [Fragaria vesca subsp. vesca]	XP_004290873	1.30537e-82	99.2126	265.774	127	126
strawberryCLC_DN25_c195_g195	731	No Blast Hit
strawberryCLC_DN25_c196_g196	1915	gi|1216969643|ref|XP_021681503.1|leucine-rich repeat receptor-like serine/threonine/tyrosine-protein kinase SOBIR1 [Hevea brasiliensis]	XP_021681503	0	84.9587	768.459	605	514
strawberryCLC_DN25_c199_g199	1458	gi|764553255|ref|XP_011460385.1|PREDICTED: transcription factor GTE12 [Fragaria vesca subsp. vesca]	XP_011460385	0	98.1172	778.089	478	469
strawberryCLC_DN25_c197_g197	2013	gi|764570088|ref|XP_011462509.1|PREDICTED: uncharacterized protein LOC101292007 isoform X1 [Fragaria vesca subsp. vesca]gi|764570092|ref|XP_011462510.1|PREDICTED: uncharacterized protein LOC101292007 isoform X1 [Fragaria vesca subsp. vesca]	XP_011462509, XP_011462510	0	98.4496	1282.32	645	635
strawberryCLC_DN25_c198_g198	517	gi|764548732|ref|XP_004291451.2|PREDICTED: uncharacterized protein LOC101309317 [Fragaria vesca subsp. vesca]	XP_004291451	4.71332e-95	97.1429	292.738	175	170
strawberryCLC_DN25_c200_g200	2217	gi|470126204|ref|XP_004299082.1|PREDICTED: 3-ketoacyl-CoA synthase 6 [Fragaria vesca subsp. vesca]	XP_004299082	0	99.5984	1024.23	498	496
strawberryCLC_DN25_c201_g201	564	gi|470136100|ref|XP_004303839.1|PREDICTED: ATP synthase subunit epsilon, mitochondrial [Fragaria vesca subsp. vesca]	XP_004303839	4.66159e-11	96.875	65.855	32	31
strawberryCLC_DN25_c203_g203	377	gi|470101654|ref|XP_004287285.1|PREDICTED: calmodulin-like protein 3 [Fragaria vesca subsp. vesca]	XP_004287285	4.65241e-47	100	160.229	81	81
strawberryCLC_DN25_c202_g202	551	gi|470132577|ref|XP_004302156.1|PREDICTED: photosystem I reaction center subunit XI, chloroplastic [Fragaria vesca subsp. vesca]	XP_004302156	3.78862e-81	100	249.21	155	155
strawberryCLC_DN25_c204_g204	1559	gi|1130620425|ref|XP_010941981.2|PREDICTED: tubulin alpha chain [Elaeis guineensis]	XP_010941981	0	99.7642	848.966	424	423
strawberryCLC_DN25_c205_g205	1069	gi|470112410|ref|XP_004292428.1|PREDICTED: transcriptional activator DEMETER-like [Fragaria vesca subsp. vesca]	XP_004292428	0	97.4719	672.159	356	347
strawberryCLC_DN25_c207_g207	714	gi|764608084|ref|XP_011467261.1|PREDICTED: uncharacterized protein LOC101293610 isoform X2 [Fragaria vesca subsp. vesca]	XP_011467261	1.17597e-163	98.3122	484.952	237	233
strawberryCLC_DN25_c206_g206	724	No Blast Hit
strawberryCLC_DN25_c208_g208	4728	gi|470126644|ref|XP_004299293.1|PREDICTED: protein LONGIFOLIA 2 isoform X1 [Fragaria vesca subsp. vesca]	XP_004299293	0	98.8909	1996.86	1082	1070
strawberryCLC_DN25_c213_g213	920	gi|470102426|ref|XP_004287655.1|PREDICTED: protein TIFY 10A [Fragaria vesca subsp. vesca]	XP_004287655	0	98.6755	552.747	302	298
strawberryCLC_DN25_c214_g214	408	gi|1366018849|ref|XP_024161920.1|non-functional pseudokinase ZED1-like [Rosa chinensis]gi|1366018851|ref|XP_024161921.1|non-functional pseudokinase ZED1-like [Rosa chinensis]gi|1366018853|ref|XP_024161922.1|non-functional pseudokinase ZED1-like [Rosa chinensis]gi|1366018855|ref|XP_024161923.1|non-functional pseudokinase ZED1-like [Rosa chinensis]gi|1366018857|ref|XP_024161924.1|non-functional pse…	XP_024161920, XP_024161921, XP_024161922, XP_024161923, XP_024161924, XP_024161925, PRQ22278	1.4952e-54	76.4286	183.726	140	107
strawberryCLC_DN25_c209_g209	1187	gi|1365984544|ref|XP_024191121.1|protein LURP-one-related 15-like [Rosa chinensis]gi|1358168290|gb|PRQ42766.1|putative tubby-like domain-containing protein [Rosa chinensis]	XP_024191121, PRQ42766	1.84945e-143	98.1221	415.616	213	209
strawberryCLC_DN25_c211_g211	703	gi|1353908802|gb|PQQ22005.1|non-functional pseudokinase ZED1 isoform X1 [Prunus yedoensis var. nudiflora]	PQQ22005	8.84811e-27	75.9615	114.775	104	79
strawberryCLC_DN25_c210_g210	2155	gi|1149014275|gb|AQS27980.1|putative inclusion body matrix protein [Strawberry vein banding virus]	AQS27980	0	99.4208	1046.19	518	515
strawberryCLC_DN25_c212_g212	650	gi|470101654|ref|XP_004287285.1|PREDICTED: calmodulin-like protein 3 [Fragaria vesca subsp. vesca]	XP_004287285	3.33766e-46	100	161.77	83	83
strawberryCLC_DN25_c215_g215	416	No Blast Hit
strawberryCLC_DN25_c220_g220	20969	gi|325126857|ref|YP_004286094.1|RNA polymerase beta subunit [Fragaria vesca subsp. vesca]gi|408830237|ref|YP_006883255.1|RNA polymerase beta subunit (chloroplast) [Fragaria vesca subsp. bracteata]gi|408830312|ref|YP_006883329.1|RNA polymerase beta subunit [Fragaria mandshurica]gi|428697191|ref|YP_007025375.1|RNA polymerase beta subunit (chloroplast) [Fragaria chiloensis]gi|428697277|ref|YP_007025…	YP_004286094, YP_006883255, YP_006883329, YP_007025375, YP_007025460, YP_009355684, YP_009408950, YP_009409034, YP_009430534, ADY15343, AET62646, AET62731, AFC17634, AFC17708, AFS89547, AGN71701, AGN71786, AGN71871, AGN72126, AKI30871, AKI30949, AKI31026, AKI31197, AKI31261, AQW41422, ARB52358, ARJ62520, ASL06364, ASL06448	0	99.5327	2188.3	1070	1065
strawberryCLC_DN25_c221_g221	1579	gi|470143581|ref|XP_004307452.1|PREDICTED: uncharacterized protein LOC101293041 [Fragaria vesca subsp. vesca]	XP_004307452	0	99.619	921.383	525	523
strawberryCLC_DN25_c216_g216	1656	gi|470122953|ref|XP_004297501.1|PREDICTED: mitochondrial phosphate carrier protein 2, mitochondrial [Fragaria vesca subsp. vesca]	XP_004297501	4.37945e-162	98.7288	475.322	236	233
strawberryCLC_DN25_c219_g219	1178	gi|764627604|ref|XP_011469273.1|PREDICTED: malate dehydrogenase [NADP], chloroplastic [Fragaria vesca subsp. vesca]	XP_011469273	0	99.4885	803.127	391	389
strawberryCLC_DN25_c217_g217	378	No Blast Hit
strawberryCLC_DN25_c218_g218	334	gi|470133330|ref|XP_004302520.1|PREDICTED: acid phosphatase 1 [Fragaria vesca subsp. vesca]gi|764599557|ref|XP_011466401.1|PREDICTED: acid phosphatase 1 [Fragaria vesca subsp. vesca]gi|764599561|ref|XP_011466402.1|PREDICTED: acid phosphatase 1 [Fragaria vesca subsp. vesca]	XP_004302520, XP_011466401, XP_011466402	1.03339e-18	100	87.8113	39	39
strawberryCLC_DN25_c222_g222	2188	gi|470137709|ref|XP_004304605.1|PREDICTED: uncharacterized protein LOC101315363 [Fragaria vesca subsp. vesca]	XP_004304605	0	99.1736	961.059	484	480
strawberryCLC_DN25_c223_g223	947	gi|470126610|ref|XP_004299276.1|PREDICTED: isoaspartyl peptidase/L-asparaginase 1 [Fragaria vesca subsp. vesca]	XP_004299276	0	99.6825	611.298	315	314
strawberryCLC_DN25_c226_g226	1556	gi|470106272|ref|XP_004289497.1|PREDICTED: uncharacterized protein LOC101299245 [Fragaria vesca subsp. vesca]	XP_004289497	6.77426e-149	99.2032	437.187	251	249
strawberryCLC_DN25_c224_g224	1242	gi|764632334|ref|XP_011469745.1|PREDICTED: ribulose bisphosphate carboxylase/oxygenase activase, chloroplastic isoform X2 [Fragaria vesca subsp. vesca]	XP_011469745	0	99.6466	540.806	283	282
strawberryCLC_DN25_c225_g225	586	gi|470107074|ref|XP_004289875.1|PREDICTED: heavy metal-associated isoprenylated plant protein 26 [Fragaria vesca subsp. vesca]	XP_004289875	6.30238e-106	100	310.071	149	149
strawberryCLC_DN25_c227_g227	508	No Blast Hit
strawberryCLC_DN25_c229_g229	330	No Blast Hit
strawberryCLC_DN25_c228_g228	1674	gi|470127537|ref|XP_004299725.1|PREDICTED: AP-4 complex subunit mu [Fragaria vesca subsp. vesca]	XP_004299725	0	97.2376	707.212	362	352
strawberryCLC_DN25_c230_g230	619	gi|1344064874|ref|XP_023916073.1|activating signal cointegrator 1-like [Quercus suber]gi|1344087781|ref|XP_023928007.1|activating signal cointegrator 1-like [Quercus suber]	XP_023916073, XP_023928007	2.75005e-28	61.6822	94.7449	107	66
strawberryCLC_DN25_c231_g231	1766	gi|470115771|ref|XP_004294065.1|PREDICTED: sedoheptulose-1,7-bisphosphatase, chloroplastic-like [Fragaria vesca subsp. vesca]	XP_004294065	0	99.7455	801.586	393	392
strawberryCLC_DN25_c232_g232	3086	gi|470116113|ref|XP_004294230.1|PREDICTED: neutral ceramidase [Fragaria vesca subsp. vesca]	XP_004294230	0	98.6996	1523.84	769	759
strawberryCLC_DN25_c234_g234	552	gi|470135541|ref|XP_004303572.1|PREDICTED: uncharacterized aarF domain-containing protein kinase At1g79600, chloroplastic [Fragaria vesca subsp. vesca]	XP_004303572	6.90258e-50	100	181.03	90	90
strawberryCLC_DN25_c233_g233	658	gi|470141723|ref|XP_004306579.1|PREDICTED: phosphoglycerate kinase, cytosolic-like [Fragaria vesca subsp. vesca]	XP_004306579	1.35164e-148	99.0868	431.409	219	217
strawberryCLC_DN25_c235_g235	2844	gi|470133439|ref|XP_004302573.1|PREDICTED: CBL-interacting protein kinase 2-like [Fragaria vesca subsp. vesca]	XP_004302573	0	99.5754	880.552	471	469
strawberryCLC_DN25_c236_g236	5605	gi|470126429|ref|XP_004299187.1|PREDICTED: callose synthase 10 [Fragaria vesca subsp. vesca]	XP_004299187	0	99.087	3747.21	1862	1845
strawberryCLC_DN25_c237_g237	415	gi|470136078|ref|XP_004303828.1|PREDICTED: 60S ribosomal protein L7-2 [Fragaria vesca subsp. vesca]gi|764610946|ref|XP_011467555.1|PREDICTED: 60S ribosomal protein L7-2 [Fragaria vesca subsp. vesca]	XP_004303828, XP_011467555	9.51676e-73	99.2701	226.868	137	136
strawberryCLC_DN25_c238_g238	1439	gi|470103049|ref|XP_004287958.1|PREDICTED: aspartic proteinase A1-like [Fragaria vesca subsp. vesca]	XP_004287958	0	99.359	916.376	468	465
strawberryCLC_DN25_c239_g239	591	gi|470120122|ref|XP_004296157.1|PREDICTED: probable disease resistance protein At4g27220 isoform X1 [Fragaria vesca subsp. vesca]	XP_004296157	1.88884e-92	89.1192	301.982	193	172
strawberryCLC_DN25_c240_g240	2254	gi|764607071|ref|XP_011467137.1|PREDICTED: protein RRP5 homolog [Fragaria vesca subsp. vesca]	XP_011467137	0	99.0385	1320.84	728	721
strawberryCLC_DN25_c241_g241	1409	gi|470104403|ref|XP_004288594.1|PREDICTED: glutamine synthetase nodule isozyme [Fragaria vesca subsp. vesca]	XP_004288594	0	99.4269	711.835	349	347
strawberryCLC_DN25_c242_g242	2365	gi|764609494|ref|XP_011467403.1|PREDICTED: aminopeptidase M1-like [Fragaria vesca subsp. vesca]	XP_011467403	0	99.8667	1523.45	750	749
strawberryCLC_DN25_c243_g243	1394	gi|470101995|ref|XP_004287445.1|PREDICTED: uncharacterized protein LOC101312281 [Fragaria vesca subsp. vesca]	XP_004287445	0	99.569	862.448	464	462
strawberryCLC_DN25_c244_g244	1425	gi|470137654|ref|XP_004304578.1|PREDICTED: glyceraldehyde-3-phosphate dehydrogenase A, chloroplastic [Fragaria vesca subsp. vesca]	XP_004304578	0	99.7368	701.049	380	379
strawberryCLC_DN25_c245_g245	409	gi|1365962832|ref|XP_024180797.1|regulatory protein NPR3-like [Rosa chinensis]gi|1358177684|gb|PRQ52159.1|putative chromatin remodeling & transcription regulator ABTB family [Rosa chinensis]	XP_024180797, PRQ52159	7.15433e-26	88.8889	111.694	81	72
strawberryCLC_DN25_c247_g247	842	No Blast Hit
strawberryCLC_DN25_c249_g249	582	gi|764609020|ref|XP_011467356.1|PREDICTED: protein EARLY RESPONSIVE TO DEHYDRATION 15 isoform X1 [Fragaria vesca subsp. vesca]	XP_011467356	1.09937e-110	100	322.013	155	155
strawberryCLC_DN25_c246_g246	701	gi|1365962832|ref|XP_024180797.1|regulatory protein NPR3-like [Rosa chinensis]gi|1358177684|gb|PRQ52159.1|putative chromatin remodeling & transcription regulator ABTB family [Rosa chinensis]	XP_024180797, PRQ52159	1.61567e-69	86.1635	233.032	159	137
strawberryCLC_DN25_c248_g248	4143	gi|470131834|ref|XP_004301795.1|PREDICTED: protein trichome birefringence-like 6 [Fragaria vesca subsp. vesca]	XP_004301795	0	99.8031	970.304	508	507
strawberryCLC_DN25_c250_g250	2977	gi|470133320|ref|XP_004302515.1|PREDICTED: putative zinc transporter At3g08650 [Fragaria vesca subsp. vesca]	XP_004302515	0	100	901.738	596	596
strawberryCLC_DN25_c251_g251	2026	gi|1366019661|ref|XP_024162301.1|probable sucrose-phosphate synthase 4 [Rosa chinensis]gi|1358147902|gb|PRQ22381.1|putative sucrose-phosphate synthase [Rosa chinensis]	XP_024162301, PRQ22381	0	98.1203	978.778	532	522
strawberryCLC_DN25_c252_g252	9802	gi|408830291|ref|YP_006883309.1|NADH-plastoquinone oxidoreductase subunit 5 (chloroplast) [Fragaria vesca subsp. bracteata]gi|428697247|ref|YP_007025430.1|NADH-plastoquinone oxidoreductase subunit 5 (chloroplast) [Fragaria chiloensis]gi|428697333|ref|YP_007025515.1|NADH-plastoquinone oxidoreductase subunit 5 (chloroplast) [Fragaria virginiana]gi|1252313565|ref|YP_009430589.1|NADH-plastoquinone ox…	YP_006883309, YP_007025430, YP_007025515, YP_009430589, AET62702, AET62787, AFC17688, AGN71757, AGN71842, AGN71927, AKI31036, AQW41476, ARJ62524	0	99.8652	1352.81	742	741
strawberryCLC_DN25_c253_g253	426	gi|470137268|ref|XP_004304391.1|PREDICTED: zinc finger AN1 and C2H2 domain-containing stress-associated protein 11 [Fragaria vesca subsp. vesca]	XP_004304391	3.26419e-52	100	176.407	85	85
strawberryCLC_DN25_c254_g254	429	No Blast Hit
strawberryCLC_DN25_c256_g256	1507	gi|1358169705|gb|PRQ44181.1|hypothetical protein RchiOBHm_Chr3g0476381 [Rosa chinensis]	PRQ44181	0	81.1024	527.324	381	309
strawberryCLC_DN25_c255_g255	737	No Blast Hit
strawberryCLC_DN25_c257_g257	2499	gi|470138139|ref|XP_004304816.1|PREDICTED: uncharacterized protein LOC101307910 [Fragaria vesca subsp. vesca]	XP_004304816	0	99.7854	837.025	466	465
strawberryCLC_DN25_c258_g258	1347	gi|470134340|ref|XP_004303012.1|PREDICTED: monodehydroascorbate reductase, seedling isozyme [Fragaria vesca subsp. vesca]	XP_004303012	0	99.5392	870.537	434	432
strawberryCLC_DN25_c259_g259	4217	gi|470128732|ref|XP_004300289.1|PREDICTED: regulator of nonsense transcripts 1 homolog [Fragaria vesca subsp. vesca]	XP_004300289	0	100	2433.29	1277	1277
strawberryCLC_DN25_c260_g260	428	gi|1045386552|dbj|GAU29941.1|hypothetical protein TSUD_360560 [Trifolium subterraneum]	GAU29941	3.71959e-30	98.3051	120.168	59	58
strawberryCLC_DN25_c261_g261	1488	gi|470109322|ref|XP_004290948.1|PREDICTED: uncharacterized protein LOC101306293 [Fragaria vesca subsp. vesca]	XP_004290948	0	99.4595	667.922	370	368
strawberryCLC_DN25_c262_g262	4872	gi|764562175|ref|XP_011461432.1|PREDICTED: protein TIC110, chloroplastic [Fragaria vesca subsp. vesca]	XP_011461432	0	98.6125	1770.36	1009	995
strawberryCLC_DN25_c263_g263	570	gi|764584494|ref|XP_011464408.1|PREDICTED: uncharacterized protein LOC101301199 isoform X2 [Fragaria vesca subsp. vesca]	XP_011464408	1.61995e-73	96.2963	251.136	189	182
strawberryCLC_DN25_c264_g264	1652	gi|470136001|ref|XP_004303791.1|PREDICTED: beta-amyrin synthase-like [Fragaria vesca subsp. vesca]	XP_004303791	0	99.4545	1152.12	550	547
strawberryCLC_DN25_c265_g265	3132	gi|470108892|ref|XP_004290736.1|PREDICTED: RNA-binding protein 39 [Fragaria vesca subsp. vesca]gi|764535248|ref|XP_011458688.1|PREDICTED: RNA-binding protein 39 [Fragaria vesca subsp. vesca]	XP_004290736, XP_011458688	9.02452e-55	100	197.978	105	105
strawberryCLC_DN25_c266_g266	516	gi|470103062|ref|XP_004287964.1|PREDICTED: linolenate hydroperoxide lyase, chloroplastic [Fragaria vesca subsp. vesca]	XP_004287964	5.6629e-27	100	115.931	56	56
strawberryCLC_DN25_c267_g267	1665	gi|470103062|ref|XP_004287964.1|PREDICTED: linolenate hydroperoxide lyase, chloroplastic [Fragaria vesca subsp. vesca]	XP_004287964	0	99.5671	927.932	462	460
strawberryCLC_DN25_c268_g268	2087	gi|470148654|ref|XP_004309869.1|PREDICTED: MLO-like protein 3 [Fragaria vesca subsp. vesca]	XP_004309869	0	99.2048	908.672	503	499
strawberryCLC_DN25_c269_g269	1376	gi|470126189|ref|XP_004299075.1|PREDICTED: ribulose bisphosphate carboxylase small chain 1, chloroplastic [Fragaria vesca subsp. vesca]	XP_004299075	4.66681e-117	100	349.747	166	166
strawberryCLC_DN25_c270_g270	2604	gi|764572655|ref|XP_011462784.1|PREDICTED: glutamine synthetase leaf isozyme, chloroplastic [Fragaria vesca subsp. vesca]	XP_011462784	0	99.768	835.099	431	430
strawberryCLC_DN25_c271_g271	1136	gi|1366040965|ref|XP_024171093.1|transportin MOS14 isoform X2 [Rosa chinensis]	XP_024171093	3.58479e-139	97.6744	425.631	215	210
strawberryCLC_DN25_c273_g273	1933	gi|1111246193|gb|APH08526.1|hypothetical protein (chloroplast) [Amaranthus tricolor]gi|1111246207|gb|APH08540.1|hypothetical protein (chloroplast) [Amaranthus tricolor]	APH08526, APH08540	1.16736e-80	84.4828	262.307	174	147
strawberryCLC_DN25_c272_g272	1123	gi|470117262|ref|XP_004294780.1|PREDICTED: 40S ribosomal protein S4-3 [Fragaria vesca subsp. vesca]	XP_004294780	1.82459e-167	100	477.633	253	253
strawberryCLC_DN25_c274_g274	623	gi|470127091|ref|XP_004299512.1|PREDICTED: nudix hydrolase 18, mitochondrial-like [Fragaria vesca subsp. vesca]	XP_004299512	8.30322e-128	98.3696	367.851	184	181
strawberryCLC_DN25_c276_g276	2805	gi|470145993|ref|XP_004308615.1|PREDICTED: pentatricopeptide repeat-containing protein At5g04810, chloroplastic [Fragaria vesca subsp. vesca]	XP_004308615	0	96.03	1751.49	932	895
strawberryCLC_DN25_c275_g275	3301	gi|470121419|ref|XP_004296766.1|PREDICTED: pyruvate, phosphate dikinase 2 [Fragaria vesca subsp. vesca]	XP_004296766	0	99.8881	1844.32	894	893
strawberryCLC_DN25_c277_g277	1609	gi|470111082|ref|XP_004291782.1|PREDICTED: uncharacterized protein LOC101294236 [Fragaria vesca subsp. vesca]	XP_004291782	0	99.1826	712.22	367	364
strawberryCLC_DN25_c278_g278	507	gi|470127131|ref|XP_004299529.1|PREDICTED: probable ADP-ribosylation factor GTPase-activating protein AGD11 [Fragaria vesca subsp. vesca]	XP_004299529	1.32444e-94	100	281.182	138	138
strawberryCLC_DN25_c281_g281	1461	gi|954200761|gb|KRX11801.1|hypothetical protein T07_5763, partial [Trichinella nelsoni]	KRX11801	3.59781e-36	96.5909	139.428	88	85
strawberryCLC_DN25_c280_g280	2469	gi|470128513|ref|XP_004300183.1|PREDICTED: pentatricopeptide repeat-containing protein At1g31920 [Fragaria vesca subsp. vesca]	XP_004300183	0	99.505	1217.22	606	603
strawberryCLC_DN25_c279_g279	1209	gi|764571055|ref|XP_004296735.2|PREDICTED: PTI1-like tyrosine-protein kinase 1 isoform X1 [Fragaria vesca subsp. vesca]	XP_004296735	0	98.8131	690.263	337	333
strawberryCLC_DN25_c282_g282	785	gi|470144580|ref|XP_004307932.1|PREDICTED: uncharacterized protein LOC101293238 [Fragaria vesca subsp. vesca]	XP_004307932	2.31309e-71	96.8992	224.557	129	125
strawberryCLC_DN25_c284_g284	426	gi|470121004|ref|XP_004296575.1|PREDICTED: 1,2-dihydroxy-3-keto-5-methylthiopentene dioxygenase 1 [Fragaria vesca subsp. vesca]	XP_004296575	3.02962e-100	100	294.664	141	141
strawberryCLC_DN25_c283_g283	352	gi|470144580|ref|XP_004307932.1|PREDICTED: uncharacterized protein LOC101293238 [Fragaria vesca subsp. vesca]	XP_004307932	2.76614e-20	98.2759	88.9669	58	57
strawberryCLC_DN25_c285_g285	1964	gi|470111008|ref|XP_004291746.1|PREDICTED: serine--glyoxylate aminotransferase [Fragaria vesca subsp. vesca]	XP_004291746	0	99.75	754.207	400	399
strawberryCLC_DN25_c286_g286	1107	gi|470126676|ref|XP_004299309.1|PREDICTED: chaperone protein ClpB1 [Fragaria vesca subsp. vesca]	XP_004299309	0	100	670.233	368	368
strawberryCLC_DN25_c287_g287	2188	gi|470103938|ref|XP_004288382.1|PREDICTED: protein ETHYLENE INSENSITIVE 3 [Fragaria vesca subsp. vesca]	XP_004288382	0	99.3528	1252.27	618	614
strawberryCLC_DN25_c288_g288	2288	gi|470115788|ref|XP_004294073.1|PREDICTED: protein transport protein Sec61 subunit alpha [Fragaria vesca subsp. vesca]gi|645239982|ref|XP_008226389.1|PREDICTED: protein transport protein Sec61 subunit alpha [Prunus mume]gi|694411312|ref|XP_009334026.1|PREDICTED: protein transport protein Sec61 subunit alpha-like [Pyrus x bretschneideri]gi|1220057518|ref|XP_021814914.1|protein transport protein Se…	XP_004294073, XP_008226389, XP_009334026, XP_021814914, XP_024156794, PQM37393, PQQ00869, PRQ30990	0	99.5754	947.577	471	469
strawberryCLC_DN25_c289_g289	1555	gi|470133199|ref|XP_004302460.1|PREDICTED: UPF0603 protein At1g54780, chloroplastic [Fragaria vesca subsp. vesca]	XP_004302460	0	99.654	555.444	289	288
strawberryCLC_DN25_c290_g290	1444	gi|470143002|ref|XP_004307177.1|PREDICTED: uncharacterized protein LOC101303157 [Fragaria vesca subsp. vesca]	XP_004307177	0	100	679.478	331	331
strawberryCLC_DN25_c291_g291	423	gi|470136741|ref|XP_004304142.1|PREDICTED: uncharacterized protein LOC101293506 [Fragaria vesca subsp. vesca]gi|764613869|ref|XP_011467821.1|PREDICTED: uncharacterized protein LOC101293506 [Fragaria vesca subsp. vesca]gi|764613877|ref|XP_011467822.1|PREDICTED: uncharacterized protein LOC101293506 [Fragaria vesca subsp. vesca]gi|764613882|ref|XP_011467823.1|PREDICTED: uncharacterized protein LOC10…	XP_004304142, XP_011467821, XP_011467822, XP_011467823	2.97627e-96	98.5816	292.738	141	139
strawberryCLC_DN25_c292_g292	582	gi|470110344|ref|XP_004291444.1|PREDICTED: 14 kDa proline-rich protein DC2.15-like [Fragaria vesca subsp. vesca]	XP_004291444	6.19383e-48	100	162.54	133	133
strawberryCLC_DN25_c293_g293	758	gi|470126690|ref|XP_004299316.1|PREDICTED: 40S ribosomal protein S19-3 [Fragaria vesca subsp. vesca]	XP_004299316	1.89075e-98	100	293.123	143	143
strawberryCLC_DN25_c294_g294	1723	gi|1365989490|ref|XP_024193284.1|ER membrane protein complex subunit 6 [Rosa chinensis]gi|1365989492|ref|XP_024193285.1|ER membrane protein complex subunit 6 [Rosa chinensis]gi|1358165029|gb|PRQ39506.1|putative rab5-interacting protein family [Rosa chinensis]	XP_024193284, XP_024193285, PRQ39506	1.13998e-42	97.9798	158.688	99	97
strawberryCLC_DN25_c295_g295	578	gi|470135390|ref|XP_004303500.1|PREDICTED: protein YLS9-like [Fragaria vesca subsp. vesca]	XP_004303500	1.16798e-129	100	372.859	180	180
strawberryCLC_DN25_c297_g297	822	gi|470122117|ref|XP_004297096.1|PREDICTED: ATP-citrate synthase alpha chain protein 3 [Fragaria vesca subsp. vesca]	XP_004297096	1.87305e-62	100	211.846	101	101
strawberryCLC_DN25_c296_g296	608	gi|470135390|ref|XP_004303500.1|PREDICTED: protein YLS9-like [Fragaria vesca subsp. vesca]	XP_004303500	6.68063e-93	100	280.411	137	137
strawberryCLC_DN25_c298_g298	484	gi|470136258|ref|XP_004303913.1|PREDICTED: chlorophyll a-b binding protein 8, chloroplastic [Fragaria vesca subsp. vesca]	XP_004303913	1.05891e-32	100	126.716	61	61
strawberryCLC_DN25_c299_g299	506	gi|40736929|dbj|BAD06999.1|chlorophyll a/b-binding protein-like protein, partial [Ipomoea nil]	BAD06999	1.1829e-21	97.9167	92.0485	48	47
strawberryCLC_DN25_c300_g300	594	gi|470144580|ref|XP_004307932.1|PREDICTED: uncharacterized protein LOC101293238 [Fragaria vesca subsp. vesca]	XP_004307932	7.654e-75	97.6744	230.72	129	126
strawberryCLC_DN25_c301_g301	5761	gi|470144677|ref|XP_004307975.1|PREDICTED: glutamate synthase 1 [NADH], chloroplastic isoform X1 [Fragaria vesca subsp. vesca]	XP_004307975	0	99.7916	3632.42	1919	1915
strawberryCLC_DN25_c303_g303	475	gi|470128097|ref|XP_004299990.1|PREDICTED: peroxiredoxin-2B [Fragaria vesca subsp. vesca]	XP_004299990	1.84234e-104	99.3333	305.064	150	149
strawberryCLC_DN25_c302_g302	542	gi|764557098|ref|XP_011460740.1|PREDICTED: ubiquitin carboxyl-terminal hydrolase 25 [Fragaria vesca subsp. vesca]	XP_011460740	6.57595e-32	95.5224	130.954	67	64
strawberryCLC_DN25_c304_g304	1140	gi|470135033|ref|XP_004303335.1|PREDICTED: magnesium-protoporphyrin IX monomethyl ester [oxidative] cyclase, chloroplastic [Fragaria vesca subsp. vesca]	XP_004303335	0	97.8947	702.59	380	372
strawberryCLC_DN25_c305_g305	1355	gi|470129560|ref|XP_004300681.1|PREDICTED: catalase isozyme 1 [Fragaria vesca subsp. vesca]	XP_004300681	0	100	798.119	382	382
strawberryCLC_DN25_c308_g308	883	gi|470144003|ref|XP_004307656.1|PREDICTED: zinc finger CCCH domain-containing protein 29-like [Fragaria vesca subsp. vesca]	XP_004307656	1.63086e-127	97.5	387.497	200	195
strawberryCLC_DN25_c306_g306	2381	gi|470134100|ref|XP_004302894.1|PREDICTED: homeobox-leucine zipper protein GLABRA 2 isoform X2 [Fragaria vesca subsp. vesca]	XP_004302894	0	99.8649	1438.71	740	739
strawberryCLC_DN25_c307_g307	318	No Blast Hit
strawberryCLC_DN25_c309_g309	1440	gi|470136240|ref|XP_004303904.1|PREDICTED: probable polyamine oxidase 2 [Fragaria vesca subsp. vesca]	XP_004303904	0	100	920.998	445	445
strawberryCLC_DN25_c311_g311	2502	gi|470141967|ref|XP_004306694.1|PREDICTED: probable indole-3-acetic acid-amido synthetase GH3.5 [Fragaria vesca subsp. vesca]gi|764624386|ref|XP_011468947.1|PREDICTED: probable indole-3-acetic acid-amido synthetase GH3.5 [Fragaria vesca subsp. vesca]	XP_004306694, XP_011468947	0	99.8252	1124.77	572	571
strawberryCLC_DN25_c312_g312	469	gi|1365979536|ref|XP_024188574.1|V-type proton ATPase subunit F [Rosa chinensis]	XP_024188574	7.24649e-37	100	132.88	65	65
strawberryCLC_DN25_c310_g310	1152	gi|470126890|ref|XP_004299415.1|PREDICTED: probable glycosyltransferase At5g25310 isoform X1 [Fragaria vesca subsp. vesca]gi|764584401|ref|XP_011464395.1|PREDICTED: probable glycosyltransferase At5g25310 isoform X2 [Fragaria vesca subsp. vesca]	XP_004299415, XP_011464395	0	99.7333	779.63	375	374
strawberryCLC_DN25_c313_g313	480	gi|470132360|ref|XP_004302050.1|PREDICTED: V-type proton ATPase subunit F [Fragaria vesca subsp. vesca]	XP_004302050	8.64095e-37	100	132.88	66	66
strawberryCLC_DN25_c314_g314	460	gi|764582543|ref|XP_004299120.2|PREDICTED: 40S ribosomal protein S18-like [Fragaria vesca subsp. vesca]	XP_004299120	1.54368e-76	88.806	235.343	134	119
strawberryCLC_DN25_c315_g315	1266	gi|470127521|ref|XP_004299717.1|PREDICTED: mitochondrial uncoupling protein 4 [Fragaria vesca subsp. vesca]	XP_004299717	0	100	548.895	328	328
strawberryCLC_DN25_c317_g317	434	No Blast Hit
strawberryCLC_DN25_c316_g316	1529	gi|470108684|ref|XP_004290640.1|PREDICTED: 2-methyl-6-phytyl-1,4-hydroquinone methyltransferase, chloroplastic [Fragaria vesca subsp. vesca]	XP_004290640	0	99.4152	672.159	342	340
strawberryCLC_DN25_c318_g318	936	gi|470144102|ref|XP_004307704.1|PREDICTED: alpha-soluble NSF attachment protein 2 [Fragaria vesca subsp. vesca]	XP_004307704	0	100	570.852	277	277
strawberryCLC_DN25_c321_g321	3482	gi|764635983|ref|XP_011470178.1|PREDICTED: polyadenylate-binding protein-interacting protein 12-like isoform X2 [Fragaria vesca subsp. vesca]	XP_011470178	0	98.4536	762.296	388	382
strawberryCLC_DN25_c320_g320	1668	gi|764634340|ref|XP_004307719.2|PREDICTED: phosphoglucan phosphatase LSF2, chloroplastic [Fragaria vesca subsp. vesca]	XP_004307719	0	99.3174	611.683	293	291
strawberryCLC_DN25_c319_g319	467	gi|470123578|ref|XP_004297800.1|PREDICTED: non-specific lipid-transfer protein 4 [Fragaria vesca subsp. vesca]	XP_004297800	3.68018e-46	97.8495	155.992	93	91
strawberryCLC_DN25_c322_g322	946	gi|470143374|ref|XP_004307352.1|PREDICTED: vacuolar protein sorting-associated protein 24 homolog 1-like [Fragaria vesca subsp. vesca]	XP_004307352	5.29303e-123	100	361.303	223	223
strawberryCLC_DN25_c323_g323	592	gi|470127124|ref|XP_004299527.1|PREDICTED: translocon at the outer membrane of chloroplasts 64 isoform X1 [Fragaria vesca subsp. vesca]	XP_004299527	1.3791e-28	100	122.094	62	62
strawberryCLC_DN25_c325_g325	1165	gi|470110625|ref|XP_004291577.1|PREDICTED: aquaporin PIP2-2 [Fragaria vesca subsp. vesca]gi|1226063371|gb|ASO96007.1|plasma membrane intrinsic protein subtype 2 aquaporin [Fragaria x ananassa]	XP_004291577, ASO96007	0	100	568.155	281	281
strawberryCLC_DN25_c324_g324	445	gi|470114345|ref|XP_004293376.1|PREDICTED: cytochrome b561 and DOMON domain-containing protein At4g17280 [Fragaria vesca subsp. vesca]	XP_004293376	9.98782e-75	88.5135	237.269	148	131
strawberryCLC_DN25_c328_g328	1890	gi|470120687|ref|XP_004296425.1|PREDICTED: diacylglycerol kinase 4-like [Fragaria vesca subsp. vesca]	XP_004296425	0	99.5736	966.837	469	467
strawberryCLC_DN25_c326_g326	2738	gi|470103326|ref|XP_004288091.1|PREDICTED: systemin receptor SR160 [Fragaria vesca subsp. vesca]gi|395335476|gb|AFN54649.1|brassinosteroid receptor [Fragaria x ananassa]	XP_004288091, AFN54649	0	99.7433	1540.78	779	777
strawberryCLC_DN25_c329_g329	3473	gi|470115209|ref|XP_004293795.1|PREDICTED: vacuolar-sorting receptor 6 [Fragaria vesca subsp. vesca]	XP_004293795	0	99.2063	1274.23	630	625
strawberryCLC_DN25_c327_g327	1161	gi|470108900|ref|XP_004290740.1|PREDICTED: 40S ribosomal protein S10-1-like [Fragaria vesca subsp. vesca]	XP_004290740	6.23178e-66	100	216.853	180	180
strawberryCLC_DN25_c330_g330	1092	gi|470108380|ref|XP_004290498.1|PREDICTED: 60S ribosomal protein L3 [Fragaria vesca subsp. vesca]	XP_004290498	0	100	696.427	361	361
strawberryCLC_DN25_c331_g331	572	gi|470141784|ref|XP_004306608.1|PREDICTED: protein LHY-like [Fragaria vesca subsp. vesca]gi|764623609|ref|XP_011468882.1|PREDICTED: protein LHY-like [Fragaria vesca subsp. vesca]gi|764623616|ref|XP_011468883.1|PREDICTED: protein LHY-like [Fragaria vesca subsp. vesca]gi|764623620|ref|XP_011468884.1|PREDICTED: protein LHY-like [Fragaria vesca subsp. vesca]	XP_004306608, XP_011468882, XP_011468883, XP_011468884	1.92415e-71	99.2647	240.35	136	135
strawberryCLC_DN25_c334_g334	1691	gi|470102921|ref|XP_004287898.1|PREDICTED: vam6/Vps39-like protein [Fragaria vesca subsp. vesca]	XP_004287898	0	99.2895	988.793	563	559
strawberryCLC_DN25_c332_g332	979	gi|764523820|ref|XP_004289689.2|PREDICTED: 4-hydroxy-3-methylbut-2-enyl diphosphate reductase, chloroplastic [Fragaria vesca subsp. vesca]	XP_004289689	0	100	648.277	326	326
strawberryCLC_DN25_c333_g333	1112	gi|470128795|ref|XP_004300320.1|PREDICTED: phospho-2-dehydro-3-deoxyheptonate aldolase 1, chloroplastic-like [Fragaria vesca subsp. vesca]	XP_004300320	0	100	679.478	337	337
strawberryCLC_DN25_c335_g335	1845	gi|470117064|ref|XP_004294685.1|PREDICTED: mitogen-activated protein kinase 3 [Fragaria vesca subsp. vesca]	XP_004294685	0	99.4609	768.844	371	369
strawberryCLC_DN25_c336_g336	3896	gi|1365953295|ref|XP_024177102.1|pumilio homolog 1-like [Rosa chinensis]gi|1358184766|gb|PRQ59240.1|putative nucleic acid binding NABP, pumilio, RNA binding domain-containing protein [Rosa chinensis]	XP_024177102, PRQ59240	0	95.6349	1848.56	1008	964
strawberryCLC_DN25_c337_g337	1356	gi|764578732|ref|XP_011463491.1|PREDICTED: UBX domain-containing protein 2 isoform X2 [Fragaria vesca subsp. vesca]	XP_011463491	0	98.9071	758.829	366	362
strawberryCLC_DN25_c339_g339	1550	gi|158427470|gb|ABW38330.1|chloroplast fructose-1,6-bisphosphatase I [Fragaria x ananassa]	ABW38330	0	100	746.117	410	410
strawberryCLC_DN25_c338_g338	456	gi|764616695|ref|XP_011468069.1|PREDICTED: TBCC domain-containing protein 1 isoform X2 [Fragaria vesca subsp. vesca]	XP_011468069	1.82508e-22	96.0784	102.834	51	49
strawberryCLC_DN25_c340_g340	520	No Blast Hit
strawberryCLC_DN25_c343_g343	1101	gi|470115530|ref|XP_004293952.1|PREDICTED: abscisic acid receptor PYL12-like [Fragaria vesca subsp. vesca]	XP_004293952	1.50737e-111	97.6879	332.028	173	169
strawberryCLC_DN25_c342_g342	1187	gi|764552260|ref|XP_004293548.2|PREDICTED: uncharacterized protein LOC101296465 [Fragaria vesca subsp. vesca]	XP_004293548	0	87.6238	576.63	404	354
strawberryCLC_DN25_c341_g341	518	gi|764552033|ref|XP_011460226.1|PREDICTED: uncharacterized protein LOC105350266 isoform X1 [Fragaria vesca subsp. vesca]gi|764552038|ref|XP_011460227.1|PREDICTED: uncharacterized protein LOC105350266 isoform X1 [Fragaria vesca subsp. vesca]gi|764552042|ref|XP_011460228.1|PREDICTED: uncharacterized protein LOC105350266 isoform X1 [Fragaria vesca subsp. vesca]	XP_011460226, XP_011460227, XP_011460228	5.46112e-88	95.3488	291.582	172	164
strawberryCLC_DN25_c344_g344	1466	gi|470144777|ref|XP_004308024.1|PREDICTED: ABC transporter C family member 10-like [Fragaria vesca subsp. vesca]	XP_004308024	0	100	959.903	488	488
strawberryCLC_DN25_c346_g346	1744	gi|1365972907|ref|XP_024185583.1|serine hydroxymethyltransferase, mitochondrial [Rosa chinensis]gi|1365972909|ref|XP_024185584.1|serine hydroxymethyltransferase, mitochondrial [Rosa chinensis]gi|1358173906|gb|PRQ48381.1|putative glycine hydroxymethyltransferase [Rosa chinensis]	XP_024185583, XP_024185584, PRQ48381	0	99.5736	909.057	469	467
strawberryCLC_DN25_c345_g345	670	gi|470137300|ref|XP_004304407.1|PREDICTED: lipid phosphate phosphatase gamma, chloroplastic [Fragaria vesca subsp. vesca]	XP_004304407	1.01959e-138	100	396.741	193	193
strawberryCLC_DN25_c347_g347	777	gi|470122589|ref|XP_004297323.1|PREDICTED: uncharacterized protein LOC101310891 [Fragaria vesca subsp. vesca]	XP_004297323	5.06513e-54	94.9686	182.57	159	151
strawberryCLC_DN25_c350_g350	875	gi|764629508|ref|XP_011469440.1|PREDICTED: protein TIC 40, chloroplastic [Fragaria vesca subsp. vesca]	XP_011469440	9.38898e-131	100	387.497	260	260
strawberryCLC_DN25_c348_g348	360	No Blast Hit
strawberryCLC_DN25_c349_g349	1006	gi|470109701|ref|XP_004291130.1|PREDICTED: patatin-like protein 2 [Fragaria vesca subsp. vesca]	XP_004291130	0	99.6894	661.759	322	321
strawberryCLC_DN25_c351_g351	324	gi|764629508|ref|XP_011469440.1|PREDICTED: protein TIC 40, chloroplastic [Fragaria vesca subsp. vesca]	XP_011469440	2.163e-48	66.2069	168.703	145	96
strawberryCLC_DN25_c353_g353	875	gi|470134520|ref|XP_004303096.1|PREDICTED: acyl-coenzyme A oxidase 3, peroxisomal-like isoform X1 [Fragaria vesca subsp. vesca]	XP_004303096	0	99.3127	600.127	291	289
strawberryCLC_DN25_c352_g352	978	gi|470110281|ref|XP_004291413.1|PREDICTED: nucleolin [Fragaria vesca subsp. vesca]	XP_004291413	7.50519e-32	99.2958	130.954	142	141
strawberryCLC_DN25_c354_g354	2882	gi|764557062|ref|XP_011460733.1|PREDICTED: chitobiosyldiphosphodolichol beta-mannosyltransferase [Fragaria vesca subsp. vesca]	XP_011460733	0	98.5294	791.571	408	402
strawberryCLC_DN25_c355_g355	857	gi|470103386|ref|XP_004288120.1|PREDICTED: photosystem I reaction center subunit N, chloroplastic [Fragaria vesca subsp. vesca]	XP_004288120	2.89395e-86	100	264.233	150	150
strawberryCLC_DN25_c356_g356	1327	gi|470133021|ref|XP_004302373.1|PREDICTED: uncharacterized protein LOC101304011 [Fragaria vesca subsp. vesca]	XP_004302373	6.26553e-109	99.3789	333.954	161	160
strawberryCLC_DN25_c357_g357	1342	gi|470108354|ref|XP_004290485.1|PREDICTED: uncharacterized protein LOC101309690 [Fragaria vesca subsp. vesca]	XP_004290485	2.48565e-108	99.0338	328.176	207	205
strawberryCLC_DN25_c358_g358	638	gi|764535191|ref|XP_011458676.1|PREDICTED: pre-mRNA-splicing factor syf2 [Fragaria vesca subsp. vesca]gi|764535196|ref|XP_011458677.1|PREDICTED: pre-mRNA-splicing factor syf2 [Fragaria vesca subsp. vesca]gi|764535201|ref|XP_011458678.1|PREDICTED: pre-mRNA-splicing factor syf2 [Fragaria vesca subsp. vesca]	XP_011458676, XP_011458677, XP_011458678	1.41226e-133	100	386.726	212	212
strawberryCLC_DN25_c359_g359	719	gi|470122939|ref|XP_004297494.1|PREDICTED: auxin response factor 2 [Fragaria vesca subsp. vesca]	XP_004297494	5.389e-142	98.3402	427.557	241	237
strawberryCLC_DN25_c360_g360	615	gi|470122939|ref|XP_004297494.1|PREDICTED: auxin response factor 2 [Fragaria vesca subsp. vesca]	XP_004297494	3.20944e-107	95.3846	336.265	195	186
strawberryCLC_DN25_c361_g361	514	gi|470114530|ref|XP_004293467.1|PREDICTED: protein THYLAKOID FORMATION1, chloroplastic [Fragaria vesca subsp. vesca]	XP_004293467	1.02776e-27	100	114.39	56	56
strawberryCLC_DN25_c362_g362	1334	gi|470117743|ref|XP_004295009.1|PREDICTED: mitochondrial dicarboxylate/tricarboxylate transporter DTC-like [Fragaria vesca subsp. vesca]	XP_004295009	0	99.6644	575.089	298	297
strawberryCLC_DN25_c363_g363	853	gi|1358152228|gb|PRQ26707.1|hypothetical protein RchiOBHm_Chr6g0297551 [Rosa chinensis]	PRQ26707	1.37372e-84	92.5714	267.7	175	162
strawberryCLC_DN25_c364_g364	5952	gi|1149014274|gb|AQS27979.1|putative reverse transcriptase [Strawberry vein banding virus]	AQS27979	0	99.7315	1429.08	745	743
strawberryCLC_DN25_c365_g365	838	gi|595929018|ref|XP_007215148.1|uncharacterized protein LOC18784430 [Prunus persica]gi|1139784913|gb|ONI18740.1|hypothetical protein PRUPE_3G235900 [Prunus persica]	XP_007215148, ONI18740	8.47928e-32	70.5426	124.02	129	91
strawberryCLC_DN25_c366_g366	826	gi|470104007|ref|XP_004288415.1|PREDICTED: uncharacterized protein LOC101313552 [Fragaria vesca subsp. vesca]	XP_004288415	7.86093e-89	98.7952	275.018	166	164
strawberryCLC_DN25_c367_g367	1566	gi|470110423|ref|XP_004291483.1|PREDICTED: uncharacterized protein LOC101294330 [Fragaria vesca subsp. vesca]	XP_004291483	0	100	659.833	319	319
strawberryCLC_DN25_c368_g368	2256	gi|470137157|ref|XP_004304337.1|PREDICTED: LOW QUALITY PROTEIN: NADPH-dependent thioredoxin reductase 3 [Fragaria vesca subsp. vesca]	XP_004304337	0	96.0152	952.584	527	506
strawberryCLC_DN25_c369_g369	1745	gi|470120814|ref|XP_004296484.1|PREDICTED: subtilisin-like protease isoform X1 [Fragaria vesca subsp. vesca]gi|764568830|ref|XP_011462368.1|PREDICTED: subtilisin-like protease isoform X1 [Fragaria vesca subsp. vesca]	XP_004296484, XP_011462368	0	100	1193.72	581	581
strawberryCLC_DN25_c371_g371	2182	gi|764540167|ref|XP_011459050.1|PREDICTED: uncharacterized aarF domain-containing protein kinase At4g31390, chloroplastic isoform X1 [Fragaria vesca subsp. vesca]	XP_011459050	0	99.6721	1238.79	610	608
strawberryCLC_DN25_c370_g370	465	No Blast Hit
strawberryCLC_DN25_c372_g372	3387	gi|470121660|ref|XP_004296880.1|PREDICTED: topless-related protein 2 [Fragaria vesca subsp. vesca]	XP_004296880	0	99.6313	2197.93	1085	1081
strawberryCLC_DN25_c373_g373	2198	gi|470115532|ref|XP_004293953.1|PREDICTED: low-temperature-induced cysteine proteinase-like [Fragaria vesca subsp. vesca]	XP_004293953	0	97.6923	905.205	520	508
strawberryCLC_DN25_c374_g374	545	gi|470133565|ref|XP_004302636.1|PREDICTED: chlorophyll a-b binding protein CP29.2, chloroplastic [Fragaria vesca subsp. vesca]	XP_004302636	2.25038e-92	99.3289	280.026	149	148
strawberryCLC_DN25_c375_g375	438	gi|470115361|ref|XP_004293871.1|PREDICTED: auxin-repressed 12.5 kDa protein [Fragaria vesca subsp. vesca]	XP_004293871	8.70698e-54	100	174.866	107	107
strawberryCLC_DN25_c376_g376	1021	gi|764605338|ref|XP_011466967.1|PREDICTED: shaggy-related protein kinase zeta isoform X3 [Fragaria vesca subsp. vesca]	XP_011466967	0	100	577.785	276	276
strawberryCLC_DN25_c377_g377	434	gi|470122497|ref|XP_004297277.1|PREDICTED: vesicle transport v-SNARE 12 [Fragaria vesca subsp. vesca]	XP_004297277	3.66025e-58	100	189.504	93	93
strawberryCLC_DN25_c378_g378	935	gi|470122497|ref|XP_004297277.1|PREDICTED: vesicle transport v-SNARE 12 [Fragaria vesca subsp. vesca]	XP_004297277	4.64411e-155	98.6486	441.81	222	219
strawberryCLC_DN25_c379_g379	2100	gi|470104067|ref|XP_004288436.1|PREDICTED: uncharacterized protein LOC101298363 [Fragaria vesca subsp. vesca]	XP_004288436	0	100	1262.67	674	674
strawberryCLC_DN25_c381_g381	1891	gi|470120991|ref|XP_004296569.1|PREDICTED: senescence-associated carboxylesterase 101-like [Fragaria vesca subsp. vesca]	XP_004296569	0	86.9757	731.095	453	394
strawberryCLC_DN25_c380_g380	563	gi|470115027|ref|XP_004293705.1|PREDICTED: fatty acid 2-hydroxylase 1-like [Fragaria vesca subsp. vesca]gi|764553513|ref|XP_011460408.1|PREDICTED: fatty acid 2-hydroxylase 1-like [Fragaria vesca subsp. vesca]	XP_004293705, XP_011460408	3.07152e-97	100	290.812	139	139
strawberryCLC_DN25_c382_g382	775	gi|1366034303|ref|XP_024169143.1|40S ribosomal protein S6-like [Rosa chinensis]gi|1358147288|gb|PRQ21768.1|putative ribosomal protein S6e [Rosa chinensis]	XP_024169143, PRQ21768	2.63702e-129	100	375.555	226	226
strawberryCLC_DN25_c383_g383	1013	gi|470107045|ref|XP_004289861.1|PREDICTED: actin-depolymerizing factor 5 [Fragaria vesca subsp. vesca]	XP_004289861	7.61365e-88	100	269.626	131	131
strawberryCLC_DN25_c385_g385	2811	gi|470145164|ref|XP_004308212.1|PREDICTED: sister chromatid cohesion 1 protein 3 [Fragaria vesca subsp. vesca]	XP_004308212	0	97.9899	1181.01	597	585
strawberryCLC_DN25_c384_g384	669	No Blast Hit
strawberryCLC_DN25_c386_g386	1292	gi|470148904|ref|XP_004309987.1|PREDICTED: glutamate--glyoxylate aminotransferase 2 [Fragaria vesca subsp. vesca]gi|764644926|ref|XP_011457416.1|PREDICTED: glutamate--glyoxylate aminotransferase 2 [Fragaria vesca subsp. vesca]	XP_004309987, XP_011457416	0	99.5349	878.241	430	428
strawberryCLC_DN25_c387_g387	6682	gi|470132666|ref|XP_004302199.1|PREDICTED: uncharacterized protein LOC101300358 [Fragaria vesca subsp. vesca]	XP_004302199	0	100	4012.22	2090	2090
strawberryCLC_DN25_c388_g388	2022	gi|470144100|ref|XP_004307703.1|PREDICTED: uncharacterized protein LOC101295081 [Fragaria vesca subsp. vesca]	XP_004307703	0	99.1055	1094.72	559	554
strawberryCLC_DN25_c389_g389	693	gi|470108449|ref|XP_004290530.1|PREDICTED: CDP-diacylglycerol--inositol 3-phosphatidyltransferase 1-like [Fragaria vesca subsp. vesca]gi|764533161|ref|XP_011458516.1|PREDICTED: CDP-diacylglycerol--inositol 3-phosphatidyltransferase 1-like [Fragaria vesca subsp. vesca]gi|764533172|ref|XP_011458518.1|PREDICTED: CDP-diacylglycerol--inositol 3-phosphatidyltransferase 1-like [Fragaria vesca subsp. ves…	XP_004290530, XP_011458516, XP_011458518	1.95979e-149	100	424.476	208	208
strawberryCLC_DN25_c390_g390	412	gi|470134175|ref|XP_004302931.1|PREDICTED: N-alpha-acetyltransferase 16, NatA auxiliary subunit [Fragaria vesca subsp. vesca]	XP_004302931	2.51544e-87	100	281.952	137	137
strawberryCLC_DN25_c391_g391	305	gi|470134175|ref|XP_004302931.1|PREDICTED: N-alpha-acetyltransferase 16, NatA auxiliary subunit [Fragaria vesca subsp. vesca]	XP_004302931	2.32706e-57	98.0198	199.519	101	99
strawberryCLC_DN25_c392_g392	838	gi|764551184|ref|XP_004295359.2|PREDICTED: protein ASPARTIC PROTEASE IN GUARD CELL 2-like [Fragaria vesca subsp. vesca]	XP_004295359	7.66221e-119	95.6731	358.221	208	199
strawberryCLC_DN25_c394_g394	433	gi|470146650|ref|XP_004308935.1|PREDICTED: NF-X1-type zinc finger protein NFXL2 isoform X2 [Fragaria vesca subsp. vesca]	XP_004308935	3.38232e-53	99.1304	189.889	115	114
strawberryCLC_DN25_c393_g393	1023	gi|764578965|ref|XP_011463538.1|PREDICTED: protein ASPARTIC PROTEASE IN GUARD CELL 2-like [Fragaria vesca subsp. vesca]	XP_011463538	9.56118e-117	96.7213	349.747	183	177
strawberryCLC_DN25_c395_g395	1104	gi|470103094|ref|XP_004287980.1|PREDICTED: metal transporter Nramp3 [Fragaria vesca subsp. vesca]	XP_004287980	0	99.7214	680.248	359	358
strawberryCLC_DN25_c398_g398	625	gi|764545330|ref|XP_011459492.1|PREDICTED: uncharacterized protein LOC101292284 isoform X2 [Fragaria vesca subsp. vesca]	XP_011459492	2.64722e-125	99.4624	385.571	186	185
strawberryCLC_DN25_c396_g396	1935	gi|470114675|ref|XP_004293536.1|PREDICTED: uncharacterized protein LOC101292775 isoform X1 [Fragaria vesca subsp. vesca]	XP_004293536	0	97.2574	789.26	474	461
strawberryCLC_DN25_c397_g397	721	gi|470113702|ref|XP_004293060.1|PREDICTED: uncharacterized protein LOC101301173 [Fragaria vesca subsp. vesca]	XP_004293060	9.94338e-116	99.4186	337.806	172	171
strawberryCLC_DN25_c399_g399	776	gi|764586017|ref|XP_011464600.1|PREDICTED: protein EXORDIUM-like [Fragaria vesca subsp. vesca]	XP_011464600	1.13424e-31	100	128.642	82	82
strawberryCLC_DN25_c400_g400	3834	gi|470142048|ref|XP_004306734.1|PREDICTED: exocyst complex component SEC10 [Fragaria vesca subsp. vesca]	XP_004306734	0	100	1587.39	820	820
strawberryCLC_DN25_c402_g402	1192	gi|470135069|ref|XP_004303353.1|PREDICTED: 60S ribosomal protein L21-1 [Fragaria vesca subsp. vesca]	XP_004303353	8.11959e-112	99.3902	333.569	164	163
strawberryCLC_DN25_c403_g403	916	gi|470134916|ref|XP_004303282.1|PREDICTED: NADH dehydrogenase [ubiquinone] flavoprotein 2, mitochondrial [Fragaria vesca subsp. vesca]	XP_004303282	1.51318e-169	100	479.559	229	229
strawberryCLC_DN25_c401_g401	3777	gi|764536974|ref|XP_004292723.2|PREDICTED: NAD kinase 2, chloroplastic [Fragaria vesca subsp. vesca]	XP_004292723	0	99.3933	1932.92	989	983
strawberryCLC_DN25_c405_g405	386	No Blast Hit
strawberryCLC_DN25_c404_g404	611	gi|470107137|ref|XP_004289906.1|PREDICTED: magnesium transporter MRS2-I-like [Fragaria vesca subsp. vesca]	XP_004289906	3.08528e-68	98.1132	223.016	106	104
strawberryCLC_DN25_c406_g406	639	gi|470129046|ref|XP_004300440.1|PREDICTED: nitrate reductase [NADH]-like [Fragaria vesca subsp. vesca]	XP_004300440	1.38256e-148	100	444.891	212	212
strawberryCLC_DN25_c407_g407	1008	gi|470129046|ref|XP_004300440.1|PREDICTED: nitrate reductase [NADH]-like [Fragaria vesca subsp. vesca]	XP_004300440	4.09542e-121	100	379.407	198	198
strawberryCLC_DN25_c408_g408	2836	gi|470134918|ref|XP_004303283.1|PREDICTED: pyrophosphate-energized vacuolar membrane proton pump-like [Fragaria vesca subsp. vesca]	XP_004303283	0	99.6089	1529.23	767	764
strawberryCLC_DN25_c409_g409	770	gi|1435138382|ref|XP_025805308.1|elongation factor 1-alpha [Panicum hallii]gi|1435142458|ref|XP_025807464.1|elongation factor 1-alpha [Panicum hallii]gi|1435142460|ref|XP_025807465.1|elongation factor 1-alpha [Panicum hallii]gi|1435142462|ref|XP_025807466.1|elongation factor 1-alpha [Panicum hallii]gi|1435142464|ref|XP_025807467.1|elongation factor 1-alpha [Panicum hallii]gi|1435142466|ref|XP_025…	XP_025805308, XP_025807464, XP_025807465, XP_025807466, XP_025807467, XP_025807468, XP_025807469, XP_025807470, PAN19873, PAN19874, PAN19875, PAN19879, PAN19883, PAN19885, PAN19888, PUZ66261, PUZ66262, PUZ66263, PUZ66266, PUZ66267, PUZ66270, PUZ66271, PUZ66273, PVH62482, RLM98337, RLN07466, RLN07575, RLN07821, RLN09788, RLN29061	0	100	534.643	256	256
strawberryCLC_DN25_c410_g410	533	gi|470109530|ref|XP_004291047.1|PREDICTED: ATP-dependent zinc metalloprotease FTSH 4, mitochondrial [Fragaria vesca subsp. vesca]	XP_004291047	8.48628e-72	98.3193	239.195	119	117
strawberryCLC_DN25_c411_g411	3955	gi|470107267|ref|XP_004289970.1|PREDICTED: long-chain-alcohol oxidase FAO2-like [Fragaria vesca subsp. vesca]	XP_004289970	0	99.1292	1340.48	689	683
strawberryCLC_DN25_c412_g412	325	gi|764584260|ref|XP_011464382.1|PREDICTED: delta-1-pyrroline-5-carboxylate dehydrogenase 12A1, mitochondrial isoform X2 [Fragaria vesca subsp. vesca]	XP_011464382	7.7349e-69	100	224.172	108	108
strawberryCLC_DN25_c413_g413	322	gi|470134916|ref|XP_004303282.1|PREDICTED: NADH dehydrogenase [ubiquinone] flavoprotein 2, mitochondrial [Fragaria vesca subsp. vesca]	XP_004303282	2.15781e-31	100	120.553	57	57
strawberryCLC_DN25_c414_g414	2263	gi|470135016|ref|XP_004303327.1|PREDICTED: RNA polymerase sigma factor sigB [Fragaria vesca subsp. vesca]	XP_004303327	0	97.8548	1028.85	606	593
strawberryCLC_DN25_c415_g415	2067	gi|470114624|ref|XP_004293511.1|PREDICTED: CBL-interacting serine/threonine-protein kinase 23 [Fragaria vesca subsp. vesca]	XP_004293511	0	100	908.286	440	440
strawberryCLC_DN25_c416_g416	513	gi|1358147156|gb|PRQ21636.1|hypothetical protein RchiOBHm_Chr7g0241451 [Rosa chinensis]	PRQ21636	3.51277e-75	87.7551	231.491	147	129
strawberryCLC_DN25_c417_g417	1098	gi|470101938|ref|XP_004287423.1|PREDICTED: GATA transcription factor 25 [Fragaria vesca subsp. vesca]	XP_004287423	5.19992e-171	100	487.649	274	274
strawberryCLC_DN25_c418_g418	2106	gi|470102590|ref|XP_004287735.1|PREDICTED: phosphoinositide phosphatase SAC6 [Fragaria vesca subsp. vesca]	XP_004287735	0	99.1243	1170.22	571	566
strawberryCLC_DN25_c419_g419	1943	gi|470134421|ref|XP_004303051.1|PREDICTED: uncharacterized protein LOC101313325 [Fragaria vesca subsp. vesca]	XP_004303051	0	99.7835	813.913	462	461
strawberryCLC_DN25_c420_g420	1262	gi|1365972632|ref|XP_024185457.1|probable lactoylglutathione lyase, chloroplastic [Rosa chinensis]gi|1358172180|gb|PRQ46655.1|putative lactoylglutathione lyase [Rosa chinensis]	XP_024185457, PRQ46655	0	99.6403	572.007	278	277
strawberryCLC_DN25_c421_g421	797	gi|470117527|ref|XP_004294909.1|PREDICTED: sufE-like protein, chloroplastic [Fragaria vesca subsp. vesca]	XP_004294909	1.08162e-29	100	125.176	61	61
strawberryCLC_DN25_c422_g422	769	gi|764594646|ref|XP_011465673.1|PREDICTED: uncharacterized protein LOC105351836 [Fragaria vesca subsp. vesca]	XP_011465673	4.10167e-35	91.3043	131.724	69	63
strawberryCLC_DN25_c423_g423	1579	gi|470110955|ref|XP_004291722.1|PREDICTED: 4-diphosphocytidyl-2-C-methyl-D-erythritol kinase, chloroplastic/chromoplastic isoform X2 [Fragaria vesca subsp. vesca]	XP_004291722	0	98.645	656.366	369	364
strawberryCLC_DN25_c426_g426	562	gi|470116018|ref|XP_004294184.1|PREDICTED: probable solanesyl-diphosphate synthase 3, chloroplastic [Fragaria vesca subsp. vesca]	XP_004294184	5.46315e-75	99.1667	240.736	120	119
strawberryCLC_DN25_c427_g427	478	gi|470116018|ref|XP_004294184.1|PREDICTED: probable solanesyl-diphosphate synthase 3, chloroplastic [Fragaria vesca subsp. vesca]	XP_004294184	2.28094e-48	96.6667	171.014	90	87
strawberryCLC_DN25_c424_g424	488	gi|470101568|ref|XP_004287242.1|PREDICTED: uncharacterized protein LOC101298453 [Fragaria vesca subsp. vesca]	XP_004287242	8.76415e-36	96.7391	132.88	92	89
strawberryCLC_DN25_c425_g425	428	gi|470105973|ref|XP_004289352.1|PREDICTED: probable amino-acid acetyltransferase NAGS2, chloroplastic isoform X1 [Fragaria vesca subsp. vesca]	XP_004289352	1.17375e-13	97.2973	77.411	37	36
strawberryCLC_DN25_c428_g428	485	gi|470116018|ref|XP_004294184.1|PREDICTED: probable solanesyl-diphosphate synthase 3, chloroplastic [Fragaria vesca subsp. vesca]	XP_004294184	2.7278e-61	99.0196	204.527	102	101
strawberryCLC_DN25_c429_g429	1076	gi|470135863|ref|XP_004303726.1|PREDICTED: dnaJ homolog subfamily B member 6 isoform X2 [Fragaria vesca subsp. vesca]	XP_004303726	1.94052e-51	100	179.874	122	122
strawberryCLC_DN25_c430_g430	1108	gi|470132600|ref|XP_004302167.1|PREDICTED: uncharacterized protein LOC101315444 [Fragaria vesca subsp. vesca]	XP_004302167	1.62732e-168	100	482.641	233	233
strawberryCLC_DN25_c431_g431	1398	gi|470132575|ref|XP_004302155.1|PREDICTED: zinc finger CCCH domain-containing protein ZFN-like [Fragaria vesca subsp. vesca]	XP_004302155	0	99.308	525.013	289	287
strawberryCLC_DN25_c432_g432	588	gi|470107811|ref|XP_004290233.1|PREDICTED: uncharacterized protein LOC101302315 [Fragaria vesca subsp. vesca]	XP_004290233	6.31221e-81	97.8873	247.669	142	139
strawberryCLC_DN25_c435_g435	383	No Blast Hit
strawberryCLC_DN25_c433_g433	745	No Blast Hit
strawberryCLC_DN25_c434_g434	350	No Blast Hit
strawberryCLC_DN25_c436_g436	404	gi|470134603|ref|XP_004303137.1|PREDICTED: ribulose bisphosphate carboxylase small chain, chloroplastic-like [Fragaria vesca subsp. vesca]	XP_004303137	9.18307e-21	100	92.4337	44	44
strawberryCLC_DN25_c439_g439	471	gi|470148525|ref|XP_004309809.1|PREDICTED: B-box zinc finger protein 24 [Fragaria vesca subsp. vesca]	XP_004309809	5.65356e-108	98.7179	316.62	156	154
strawberryCLC_DN25_c440_g440	1070	gi|764575004|ref|XP_011463037.1|PREDICTED: uncharacterized protein LOC101293772 isoform X2 [Fragaria vesca subsp. vesca]	XP_011463037	0	98.9051	512.301	274	271
strawberryCLC_DN25_c437_g437	2099	gi|470114688|ref|XP_004293542.1|PREDICTED: sugar carrier protein C [Fragaria vesca subsp. vesca]	XP_004293542	0	100	947.962	519	519
strawberryCLC_DN25_c438_g438	2635	gi|470137274|ref|XP_004304394.1|PREDICTED: translation factor GUF1 homolog, chloroplastic [Fragaria vesca subsp. vesca]	XP_004304394	0	100	1394.41	686	686
strawberryCLC_DN25_c441_g441	380	gi|470140494|ref|XP_004305975.1|PREDICTED: palmitoyl-monogalactosyldiacylglycerol delta-7 desaturase, chloroplastic-like [Fragaria vesca subsp. vesca]	XP_004305975	7.85613e-82	96.8254	251.521	126	122
strawberryCLC_DN25_c443_g443	547	gi|764599119|ref|XP_011466350.1|PREDICTED: uncharacterized protein LOC105352066 [Fragaria vesca subsp. vesca]	XP_011466350	1.66116e-100	98.3425	314.694	181	178
strawberryCLC_DN25_c444_g444	1136	gi|470136409|ref|XP_004303986.1|PREDICTED: uncharacterized protein At3g27210-like [Fragaria vesca subsp. vesca]	XP_004303986	2.90042e-139	98.2979	405.216	235	231
strawberryCLC_DN25_c442_g442	465	No Blast Hit
strawberryCLC_DN25_c445_g445	1219	gi|470148168|ref|XP_004309642.1|PREDICTED: cysteine synthase [Fragaria vesca subsp. vesca]	XP_004309642	0	98.6631	662.914	374	369
strawberryCLC_DN25_c450_g450	2268	gi|470116149|ref|XP_004294248.1|PREDICTED: protein NRT1/ PTR FAMILY 8.1-like [Fragaria vesca subsp. vesca]gi|764558596|ref|XP_011460922.1|PREDICTED: protein NRT1/ PTR FAMILY 8.1-like [Fragaria vesca subsp. vesca]	XP_004294248, XP_011460922	0	99.4881	1197.96	586	583
strawberryCLC_DN25_c446_g446	1693	gi|470107243|ref|XP_004289958.1|PREDICTED: dolichyl-diphosphooligosaccharide--protein glycosyltransferase subunit 2 isoform X1 [Fragaria vesca subsp. vesca]gi|764526963|ref|XP_011458015.1|PREDICTED: dolichyl-diphosphooligosaccharide--protein glycosyltransferase subunit 2 isoform X1 [Fragaria vesca subsp. vesca]	XP_004289958, XP_011458015	0	99.8227	1122.84	564	563
strawberryCLC_DN25_c449_g449	386	gi|470115391|ref|XP_004293886.1|PREDICTED: uncharacterized protein LOC101300513 [Fragaria vesca subsp. vesca]	XP_004293886	7.1466e-31	97.3684	114.775	76	74
strawberryCLC_DN25_c448_g448	427	No Blast Hit
strawberryCLC_DN25_c447_g447	370	No Blast Hit
strawberryCLC_DN25_c451_g451	2846	gi|764607342|ref|XP_004303397.2|PREDICTED: polyphenol oxidase, chloroplastic-like [Fragaria vesca subsp. vesca]	XP_004303397	0	99.1736	980.319	605	600
strawberryCLC_DN25_c452_g452	1564	gi|470121893|ref|XP_004296991.1|PREDICTED: uncharacterized protein At1g04910 isoform X1 [Fragaria vesca subsp. vesca]	XP_004296991	0	99.3915	959.133	493	490
strawberryCLC_DN25_c453_g453	6146	gi|764565594|ref|XP_011461843.1|PREDICTED: callose synthase 3 [Fragaria vesca subsp. vesca]	XP_011461843	0	99.4301	3930.18	1930	1919
strawberryCLC_DN25_c454_g454	2094	gi|764586525|ref|XP_004299730.2|PREDICTED: probable ubiquitin-like-specific protease 2B isoform X1 [Fragaria vesca subsp. vesca]	XP_004299730	0	98.5804	1115.91	634	625
strawberryCLC_DN25_c455_g455	732	gi|764555186|ref|XP_011460573.1|PREDICTED: glyoxysomal processing protease, glyoxysomal [Fragaria vesca subsp. vesca]	XP_011460573	9.96587e-167	99.5885	487.649	243	242
strawberryCLC_DN25_c456_g456	2254	gi|325126903|ref|YP_004286140.1|ribosomal protein S3 [Fragaria vesca subsp. vesca]gi|408830283|ref|YP_006883301.1|ribosomal protein S3 (chloroplast) [Fragaria vesca subsp. bracteata]gi|408830357|ref|YP_006883374.1|ribosomal protein S3 [Fragaria mandshurica]gi|428697238|ref|YP_007025421.1|ribosomal protein S3 (chloroplast) [Fragaria chiloensis]gi|428697324|ref|YP_007025506.1|ribosomal protein S3 (…	YP_004286140, YP_006883301, YP_006883374, YP_007025421, YP_007025506, YP_009355730, YP_009408996, YP_009409080, YP_009430580, ADY15389, AET62693, AET62778, AFC17680, AFC17753, AFQ39456, AFQ39465, AFQ39474, AFQ39483, AFQ39492, AFQ39510, AFQ39537, AFQ39546, AFS89567, AGN71748, AGN71833, AGN71918, AGN72173, AKI30874, AKI30952, AKI31029, AKI31183, AKI31264, AQW41467, ARB52404, ARJ62555, ASL06410, ASL…	2.64514e-149	100	443.736	218	218
strawberryCLC_DN25_c457_g457	577	gi|470121006|ref|XP_004296576.1|PREDICTED: 1,2-dihydroxy-3-keto-5-methylthiopentene dioxygenase 2 [Fragaria vesca subsp. vesca]	XP_004296576	4.28753e-132	100	377.867	179	179
strawberryCLC_DN25_c458_g458	2055	gi|470117001|ref|XP_004294659.1|PREDICTED: ribulose bisphosphate carboxylase/oxygenase activase, chloroplastic-like [Fragaria vesca subsp. vesca]	XP_004294659	0	99.7283	766.918	368	367
strawberryCLC_DN25_c459_g459	698	gi|1365987907|ref|XP_024192558.1|putative F-box protein PP2-B12 [Rosa chinensis]gi|1358161404|gb|PRQ35881.1|putative phloem protein [Rosa chinensis]	XP_024192558, PRQ35881	1.13603e-123	93.3333	360.918	195	182
strawberryCLC_DN25_c460_g460	1520	gi|764570138|ref|XP_011462515.1|PREDICTED: F-box protein At2g02240-like [Fragaria vesca subsp. vesca]	XP_011462515	2.34661e-35	100	139.813	85	85
strawberryCLC_DN25_c461_g461	600	gi|764506574|ref|XP_011466547.1|PREDICTED: guanosine nucleotide diphosphate dissociation inhibitor 2 isoform X1 [Fragaria vesca subsp. vesca]	XP_011466547	6.40839e-103	100	313.538	148	148
strawberryCLC_DN25_c462_g462	1181	gi|470141941|ref|XP_004306682.1|PREDICTED: uncharacterized protein LOC101292928 [Fragaria vesca subsp. vesca]	XP_004306682	0	100	606.29	309	309
strawberryCLC_DN25_c463_g463	2380	gi|764531366|ref|XP_004292464.2|PREDICTED: pentatricopeptide repeat-containing protein At2g15630, mitochondrial [Fragaria vesca subsp. vesca]	XP_004292464	0	98.6079	868.996	431	425
strawberryCLC_DN25_c464_g464	856	gi|346214855|gb|AEO20231.1|SOC1-like protein [Fragaria vesca]	AEO20231	1.38093e-141	99.5349	406.371	215	214
strawberryCLC_DN25_c465_g465	2942	gi|764584989|ref|XP_011464473.1|PREDICTED: extra-large guanine nucleotide-binding protein 3-like isoform X1 [Fragaria vesca subsp. vesca]	XP_011464473	0	98.6967	1648.25	844	833
strawberryCLC_DN25_c466_g466	518	gi|470121282|ref|XP_004296705.1|PREDICTED: protein CMSS1 [Fragaria vesca subsp. vesca]	XP_004296705	4.80527e-80	97.1831	247.669	142	138
strawberryCLC_DN25_c467_g467	470	No Blast Hit
strawberryCLC_DN25_c468_g468	1007	gi|470128944|ref|XP_004300392.1|PREDICTED: pectin acetylesterase 8-like [Fragaria vesca subsp. vesca]gi|764591704|ref|XP_011465292.1|PREDICTED: pectin acetylesterase 8-like [Fragaria vesca subsp. vesca]gi|764591712|ref|XP_011465293.1|PREDICTED: pectin acetylesterase 8-like [Fragaria vesca subsp. vesca]	XP_004300392, XP_011465292, XP_011465293	0	99.6825	650.203	315	314
strawberryCLC_DN25_c469_g469	474	gi|470143497|ref|XP_004307410.1|PREDICTED: elongation factor 1-alpha [Fragaria vesca subsp. vesca]	XP_004307410	6.68682e-112	100	334.339	157	157
strawberryCLC_DN25_c470_g470	2422	gi|764583925|ref|XP_011464350.1|PREDICTED: formin-like protein 20 isoform X2 [Fragaria vesca subsp. vesca]	XP_011464350	0	99.7691	875.93	433	432
strawberryCLC_DN25_c471_g471	1090	gi|470110261|ref|XP_004291404.1|PREDICTED: cysteine proteinase 15A-like [Fragaria vesca subsp. vesca]	XP_004291404	0	99.7076	715.687	342	341
strawberryCLC_DN25_c473_g473	398	gi|733494406|gb|KHL91104.1|hypothetical protein QW71_36630, partial [Paenibacillus sp. IHB B 3415]	KHL91104	9.74834e-54	98.8506	173.711	87	86
strawberryCLC_DN25_c472_g472	479	gi|470128617|ref|XP_004300233.1|PREDICTED: ankyrin-3-like [Fragaria vesca subsp. vesca]	XP_004300233	3.48577e-14	100	75.8702	60	60
strawberryCLC_DN25_c474_g474	789	gi|470133990|ref|XP_004302841.1|PREDICTED: GDSL esterase/lipase APG [Fragaria vesca subsp. vesca]	XP_004302841	1.39611e-66	98.1651	220.32	109	107
strawberryCLC_DN25_c476_g476	684	gi|470125463|ref|XP_004298721.1|PREDICTED: PGR5-like protein 1A, chloroplastic [Fragaria vesca subsp. vesca]	XP_004298721	1.31217e-148	99.5595	426.017	227	226
strawberryCLC_DN25_c475_g475	972	gi|954201916|gb|KRX12217.1|hypothetical protein T07_921, partial [Trichinella nelsoni]	KRX12217	5.4029e-72	90.8397	228.409	131	119
strawberryCLC_DN25_c477_g477	3634	gi|325126867|ref|YP_004286104.1|ribosomal protein S4 [Fragaria vesca subsp. vesca]gi|408830247|ref|YP_006883265.1|ribosomal protein S4 (chloroplast) [Fragaria vesca subsp. bracteata]gi|408830322|ref|YP_006883339.1|ribosomal protein S4 [Fragaria mandshurica]gi|428697201|ref|YP_007025385.1|ribosomal protein S4 (chloroplast) [Fragaria chiloensis]gi|428697287|ref|YP_007025470.1|ribosomal protein S4 (…	YP_004286104, YP_006883265, YP_006883339, YP_007025385, YP_007025470, YP_009355694, YP_009408960, YP_009409044, YP_009430544, YP_009445659, ADY15353, AET62656, AET62741, AFC17644, AFC17718, AGN71711, AGN71796, AGN71881, AGN71966, AGN72136, AKI30846, AKI30923, AKI31001, AKI31162, AKI31236, AQW41432, ARB52368, ARC97274, ARC98975, ARD03306, ARD03384, ARD04697, ARJ62556, ASL06374, ASL06458, ATX68265	1.1202e-130	100	407.527	201	201
strawberryCLC_DN25_c478_g478	1484	gi|470149176|ref|XP_004310117.1|PREDICTED: pyruvate dehydrogenase E1 component subunit beta-1, mitochondrial [Fragaria vesca subsp. vesca]gi|764645891|ref|XP_011457508.1|PREDICTED: pyruvate dehydrogenase E1 component subunit beta-1, mitochondrial [Fragaria vesca subsp. vesca]	XP_004310117, XP_011457508	0	99.7222	732.25	360	359
strawberryCLC_DN25_c479_g479	1224	gi|470135108|ref|XP_004303366.1|PREDICTED: serine/threonine-protein phosphatase PP2A-3 catalytic subunit [Fragaria vesca subsp. vesca]	XP_004303366	0	99.6805	637.876	313	312
strawberryCLC_DN25_c480_g480	1920	gi|764515843|ref|XP_011465362.1|PREDICTED: tRNA (cytosine(34)-C(5))-methyltransferase [Fragaria vesca subsp. vesca]	XP_011465362	0	98.9045	1308.89	639	632
strawberryCLC_DN25_c483_g483	820	No Blast Hit
strawberryCLC_DN25_c482_g482	435	No Blast Hit
strawberryCLC_DN25_c481_g481	633	gi|470142016|ref|XP_004306718.1|PREDICTED: uncharacterized protein LOC101303934 [Fragaria vesca subsp. vesca]	XP_004306718	6.58939e-58	100	192.586	91	91
strawberryCLC_DN25_c484_g484	1903	gi|470103022|ref|XP_004287945.1|PREDICTED: NEDD8-activating enzyme E1 regulatory subunit [Fragaria vesca subsp. vesca]	XP_004287945	0	99.6176	1006.51	523	521
strawberryCLC_DN25_c485_g485	481	gi|764595467|ref|XP_011465857.1|PREDICTED: uncharacterized protein LOC105351934 [Fragaria vesca subsp. vesca]	XP_011465857	1.14364e-81	94.8905	253.447	137	130
strawberryCLC_DN25_c488_g488	415	gi|764547159|ref|XP_011459634.1|PREDICTED: acyltransferase-like protein At1g54570, chloroplastic [Fragaria vesca subsp. vesca]	XP_011459634	7.27621e-37	100	140.584	70	70
strawberryCLC_DN25_c487_g487	2563	gi|764579888|ref|XP_004300716.2|PREDICTED: carotenoid 9,10(9',10')-cleavage dioxygenase 1-like [Fragaria vesca subsp. vesca]	XP_004300716	0	98.893	1105.89	542	536
strawberryCLC_DN25_c486_g486	2708	No Blast Hit
strawberryCLC_DN25_c489_g489	2341	gi|470109887|ref|XP_004291219.1|PREDICTED: L-arabinokinase-like [Fragaria vesca subsp. vesca]gi|764539802|ref|XP_011459018.1|PREDICTED: L-arabinokinase-like [Fragaria vesca subsp. vesca]	XP_004291219, XP_011459018	0	99.8716	1565.82	779	778
strawberryCLC_DN25_c491_g491	1974	gi|470133143|ref|XP_004302432.1|PREDICTED: mitochondrial Rho GTPase 1-like [Fragaria vesca subsp. vesca]	XP_004302432	0	99.8043	1025.39	511	510
strawberryCLC_DN25_c490_g490	3144	gi|470108715|ref|XP_004290654.1|PREDICTED: RAN GTPase-activating protein 1 [Fragaria vesca subsp. vesca]	XP_004290654	0	98.8048	878.626	502	496
strawberryCLC_DN25_c492_g492	2089	gi|470128660|ref|XP_004300254.1|PREDICTED: plant intracellular Ras-group-related LRR protein 5-like [Fragaria vesca subsp. vesca]	XP_004300254	0	98.7784	1124.77	573	566
strawberryCLC_DN25_c493_g493	1164	gi|470107255|ref|XP_004289964.1|PREDICTED: casein kinase I [Fragaria vesca subsp. vesca]	XP_004289964	0	100	655.981	313	313
strawberryCLC_DN25_c497_g497	508	gi|470114355|ref|XP_004293381.1|PREDICTED: scarecrow-like protein 13 [Fragaria vesca subsp. vesca]gi|764550495|ref|XP_011460052.1|PREDICTED: scarecrow-like protein 13 [Fragaria vesca subsp. vesca]	XP_004293381, XP_011460052	2.14594e-38	98.5294	147.517	68	67
strawberryCLC_DN25_c498_g498	482	gi|470101652|ref|XP_004287284.1|PREDICTED: uncharacterized protein LOC101311216 [Fragaria vesca subsp. vesca]	XP_004287284	3.18717e-42	86.014	151.369	143	123
strawberryCLC_DN25_c499_g499	635	gi|470123256|ref|XP_004297644.1|PREDICTED: probable carotenoid cleavage dioxygenase 4, chloroplastic [Fragaria vesca subsp. vesca]	XP_004297644	1.44248e-147	99.0521	432.565	211	209
strawberryCLC_DN25_c500_g500	3667	gi|470104917|ref|XP_004288839.1|PREDICTED: pentatricopeptide repeat-containing protein At5g21222-like isoform X1 [Fragaria vesca subsp. vesca]	XP_004288839	0	99.0099	1231.85	606	600
strawberryCLC_DN25_c501_g501	2325	gi|470125361|ref|XP_004298671.1|PREDICTED: elongation factor G-2, chloroplastic [Fragaria vesca subsp. vesca]	XP_004298671	0	99.3498	1543.1	769	764
strawberryCLC_DN25_c502_g502	1308	gi|470142310|ref|XP_004306854.1|PREDICTED: UDP-galactose/UDP-glucose transporter 2-like [Fragaria vesca subsp. vesca]	XP_004306854	0	99.4413	644.425	358	356
strawberryCLC_DN25_c503_g503	5221	gi|764629653|ref|XP_011469459.1|PREDICTED: uncharacterized protein LOC101297198 isoform X2 [Fragaria vesca subsp. vesca]	XP_011469459	0	99.4193	3257.23	1722	1712
strawberryCLC_DN25_c505_g505	1117	gi|470148943|ref|XP_004310006.1|PREDICTED: photosystem II core complex proteins psbY, chloroplastic [Fragaria vesca subsp. vesca]	XP_004310006	6.34334e-71	99.3902	229.565	164	163
strawberryCLC_DN25_c506_g506	430	gi|470108767|ref|XP_004290680.1|PREDICTED: BTB/POZ and MATH domain-containing protein 2-like [Fragaria vesca subsp. vesca]	XP_004290680	6.64861e-97	99.3007	294.278	143	142
strawberryCLC_DN25_c508_g508	801	gi|764591805|ref|XP_011465303.1|PREDICTED: uncharacterized protein LOC101293403 [Fragaria vesca subsp. vesca]	XP_011465303	1.52628e-136	98.5981	392.889	214	211
strawberryCLC_DN25_c507_g507	1349	gi|1358178843|gb|PRQ53318.1|hypothetical protein RchiOBHm_Chr2g0165211 [Rosa chinensis]	PRQ53318	2.22836e-28	78.0702	119.013	114	89
strawberryCLC_DN25_c509_g509	1734	gi|470134690|ref|XP_004303172.1|PREDICTED: ketol-acid reductoisomerase, chloroplastic [Fragaria vesca subsp. vesca]	XP_004303172	0	99.3019	1059.67	573	569
strawberryCLC_DN25_c510_g510	751	gi|1365969416|ref|XP_024184012.1|uncharacterized protein LOC112188991 [Rosa chinensis]gi|1358172328|gb|PRQ46803.1|hypothetical protein RchiOBHm_Chr2g0092961 [Rosa chinensis]	XP_024184012, PRQ46803	6.80478e-25	66.6667	112.849	108	72
strawberryCLC_DN25_c513_g513	1563	gi|764569511|ref|XP_011462444.1|PREDICTED: zinc finger AN1 domain-containing stress-associated protein 12 [Fragaria vesca subsp. vesca]	XP_011462444	7.3111e-106	98.4293	323.939	191	188
strawberryCLC_DN25_c512_g512	923	gi|764624239|ref|XP_011468939.1|PREDICTED: histone-lysine N-methyltransferase ATX3-like [Fragaria vesca subsp. vesca]	XP_011468939	3.11601e-77	99.3333	257.684	150	149
strawberryCLC_DN25_c511_g511	930	gi|764624239|ref|XP_011468939.1|PREDICTED: histone-lysine N-methyltransferase ATX3-like [Fragaria vesca subsp. vesca]	XP_011468939	4.08695e-77	93.3775	257.299	151	141
strawberryCLC_DN25_c504_g504	402	gi|764544664|ref|XP_011459420.1|PREDICTED: photosystem I subunit O [Fragaria vesca subsp. vesca]	XP_011459420	3.8252e-44	98.7013	150.599	77	76
strawberryCLC_DN25_c515_g515	2152	gi|470113419|ref|XP_004292921.1|PREDICTED: lysine-specific histone demethylase 1 homolog 1 [Fragaria vesca subsp. vesca]	XP_004292921	0	98.167	897.886	491	482
strawberryCLC_DN25_c494_g494	1619	gi|470123236|ref|XP_004297634.1|PREDICTED: 2-methylene-furan-3-one reductase [Fragaria vesca subsp. vesca]	XP_004297634	0	99.4681	629.787	376	374
strawberryCLC_DN25_c496_g496	1059	gi|764581636|ref|XP_011464026.1|PREDICTED: uncharacterized protein LOC101297256 [Fragaria vesca subsp. vesca]	XP_011464026	0	99.3311	567	299	297
strawberryCLC_DN25_c495_g495	326	gi|470137915|ref|XP_004304705.1|PREDICTED: uncharacterized protein LOC101296411 [Fragaria vesca subsp. vesca]	XP_004304705	4.70836e-11	100	68.5514	34	34
strawberryCLC_DN25_c519_g519	1998	gi|470104284|ref|XP_004288538.1|PREDICTED: pentatricopeptide repeat-containing protein At2g31400, chloroplastic [Fragaria vesca subsp. vesca]	XP_004288538	0	99.2492	1323.92	666	661
strawberryCLC_DN25_c520_g520	470	gi|470137781|ref|XP_004304641.1|PREDICTED: glutaredoxin [Fragaria vesca subsp. vesca]	XP_004304641	2.42123e-49	98.7805	163.696	82	81
strawberryCLC_DN25_c521_g521	2499	gi|470118113|ref|XP_004295183.1|PREDICTED: cellulose synthase-like protein E1 isoform X2 [Fragaria vesca subsp. vesca]	XP_004295183	0	99.8628	1476.46	729	728
strawberryCLC_DN25_c516_g516	2360	gi|470144320|ref|XP_004307807.1|PREDICTED: E3 ubiquitin protein ligase RIN2 isoform X2 [Fragaria vesca subsp. vesca]	XP_004307807	0	99.8031	1053.12	508	507
strawberryCLC_DN25_c518_g518	1233	gi|764577013|ref|XP_011463274.1|PREDICTED: LOW QUALITY PROTEIN: cytochrome P450 94B3 [Fragaria vesca subsp. vesca]	XP_011463274	0	99.2683	830.861	410	407
strawberryCLC_DN25_c517_g517	821	gi|470129230|ref|XP_004300528.1|PREDICTED: zinc finger protein CONSTANS-LIKE 6-like [Fragaria vesca subsp. vesca]	XP_004300528	0	98.1685	547.354	273	268
strawberryCLC_DN25_c514_g514	2508	gi|470131633|ref|XP_004301697.1|PREDICTED: ent-kaurenoic acid oxidase 2-like [Fragaria vesca subsp. vesca]	XP_004301697	0	98.0392	884.404	459	450
strawberryCLC_DN25_c522_g522	388	gi|470136258|ref|XP_004303913.1|PREDICTED: chlorophyll a-b binding protein 8, chloroplastic [Fragaria vesca subsp. vesca]	XP_004303913	6.14721e-88	100	266.159	129	129
strawberryCLC_DN25_c525_g525	2592	gi|470102014|ref|XP_004287454.1|PREDICTED: sugar transport protein 14 [Fragaria vesca subsp. vesca]	XP_004287454	0	99.5565	870.537	451	449
strawberryCLC_DN25_c526_g526	2400	gi|764636022|ref|XP_011470183.1|PREDICTED: uncharacterized protein LOC101302699 isoform X1 [Fragaria vesca subsp. vesca]	XP_011470183	0	99.8729	1529.23	787	786
strawberryCLC_DN25_c527_g527	1457	gi|764542779|ref|XP_011459258.1|PREDICTED: protein IQ-DOMAIN 1 isoform X1 [Fragaria vesca subsp. vesca]	XP_011459258	1.96703e-151	99.1453	447.588	234	232
strawberryCLC_DN25_c523_g523	1406	gi|470117615|ref|XP_004294949.1|PREDICTED: uncharacterized protein LOC101313964 [Fragaria vesca subsp. vesca]	XP_004294949	8.37044e-151	99.5434	441.81	219	218
strawberryCLC_DN25_c528_g528	953	gi|764608275|ref|XP_004303543.2|PREDICTED: uncharacterized protein LOC101300265 [Fragaria vesca subsp. vesca]	XP_004303543	7.65221e-155	92.5	453.366	280	259
strawberryCLC_DN25_c524_g524	453	gi|764585573|ref|XP_004299599.2|PREDICTED: LOW QUALITY PROTEIN: transcription factor MYB1R1 [Fragaria vesca subsp. vesca]	XP_004299599	9.58239e-42	82.8358	150.214	134	111
strawberryCLC_DN25_c529_g529	1758	gi|470110677|ref|XP_004291598.1|PREDICTED: glucan endo-1,3-beta-glucosidase 14 [Fragaria vesca subsp. vesca]	XP_004291598	0	98.1865	764.607	386	379
strawberryCLC_DN25_c532_g532	685	No Blast Hit
strawberryCLC_DN25_c533_g533	361	No Blast Hit
strawberryCLC_DN25_c531_g531	3979	gi|470103796|ref|XP_004288315.1|PREDICTED: uncharacterized protein LOC101307152 isoform X1 [Fragaria vesca subsp. vesca]	XP_004288315	0	99.3351	1419.06	752	747
strawberryCLC_DN25_c530_g530	2295	gi|764617777|ref|XP_011468174.1|PREDICTED: probable ATP-dependent RNA helicase DDX11 [Fragaria vesca subsp. vesca]	XP_011468174	0	99.3455	1438.71	764	759
strawberryCLC_DN25_c534_g534	338	No Blast Hit
strawberryCLC_DN25_c537_g537	763	gi|764596689|ref|XP_011466081.1|PREDICTED: endoribonuclease Dicer homolog 2 [Fragaria vesca subsp. vesca]	XP_011466081	1.85766e-12	90.2439	77.7962	41	37
strawberryCLC_DN25_c536_g536	803	gi|764569592|ref|XP_004296572.2|PREDICTED: chlorophyllase-2, chloroplastic [Fragaria vesca subsp. vesca]gi|764569596|ref|XP_011462452.1|PREDICTED: chlorophyllase-2, chloroplastic [Fragaria vesca subsp. vesca]gi|764569599|ref|XP_011462453.1|PREDICTED: chlorophyllase-2, chloroplastic [Fragaria vesca subsp. vesca]gi|764569603|ref|XP_011462454.1|PREDICTED: chlorophyllase-2, chloroplastic [Fragaria ve…	XP_004296572, XP_011462452, XP_011462453, XP_011462454	9.17858e-99	97.9592	302.753	147	144
strawberryCLC_DN25_c535_g535	368	gi|764569592|ref|XP_004296572.2|PREDICTED: chlorophyllase-2, chloroplastic [Fragaria vesca subsp. vesca]gi|764569596|ref|XP_011462452.1|PREDICTED: chlorophyllase-2, chloroplastic [Fragaria vesca subsp. vesca]gi|764569599|ref|XP_011462453.1|PREDICTED: chlorophyllase-2, chloroplastic [Fragaria vesca subsp. vesca]gi|764569603|ref|XP_011462454.1|PREDICTED: chlorophyllase-2, chloroplastic [Fragaria ve…	XP_004296572, XP_011462452, XP_011462453, XP_011462454	4.59042e-58	95.8333	192.586	96	92
strawberryCLC_DN25_c538_g538	818	gi|44889030|sp|P54152.2|MSRA_FRAANRecName: Full=Peptide methionine sulfoxide reductase; AltName: Full=Fruit-ripening protein E4; AltName: Full=Peptide-methionine (S)-S-oxide reductase; Short=Peptide Met(O) reductase; AltName: Full=Protein-methionine-S-oxide reductasegi|31455408|emb|CAA93442.2|methionine sulfoxide reductase [Fragaria x ananassa]	P54152, CAA93442	7.04512e-123	98.4293	357.836	191	188
strawberryCLC_DN25_c540_g540	1740	gi|470126409|ref|XP_004299180.1|PREDICTED: nitronate monooxygenase-like [Fragaria vesca subsp. vesca]	XP_004299180	0	99.6979	641.343	331	330
strawberryCLC_DN25_c539_g539	1490	gi|470116882|ref|XP_004294602.1|PREDICTED: uncharacterized protein LOC101302631 [Fragaria vesca subsp. vesca]	XP_004294602	0	99.3603	927.932	469	466
strawberryCLC_DN25_c541_g541	1407	gi|470114226|ref|XP_004293317.1|PREDICTED: calcium permeable stress-gated cation channel 1-like [Fragaria vesca subsp. vesca]	XP_004293317	0	99.7863	866.3	468	467
strawberryCLC_DN25_c542_g542	460	gi|470123504|ref|XP_004297765.1|PREDICTED: uncharacterized protein LOC101299180 [Fragaria vesca subsp. vesca]	XP_004297765	4.3908e-74	99.1228	228.409	114	113
strawberryCLC_DN25_c543_g543	541	gi|470123504|ref|XP_004297765.1|PREDICTED: uncharacterized protein LOC101299180 [Fragaria vesca subsp. vesca]	XP_004297765	4.34484e-76	99.1453	234.572	117	116
strawberryCLC_DN25_c544_g544	2327	gi|470125745|ref|XP_004298860.1|PREDICTED: ABC transporter C family member 10-like [Fragaria vesca subsp. vesca]gi|764581067|ref|XP_011463941.1|PREDICTED: ABC transporter C family member 10-like [Fragaria vesca subsp. vesca]gi|764581072|ref|XP_011463942.1|PREDICTED: ABC transporter C family member 10-like [Fragaria vesca subsp. vesca]gi|764581075|ref|XP_011463943.1|PREDICTED: ABC transporter C fa…	XP_004298860, XP_011463941, XP_011463942, XP_011463943	0	100	1465.67	775	775
strawberryCLC_DN25_c545_g545	685	gi|470123504|ref|XP_004297765.1|PREDICTED: uncharacterized protein LOC101299180 [Fragaria vesca subsp. vesca]	XP_004297765	5.28887e-83	100	254.218	135	135
strawberryCLC_DN25_c546_g546	1728	gi|764617801|ref|XP_011468177.1|PREDICTED: anthocyanidin 3-O-glucosyltransferase 2-like [Fragaria vesca subsp. vesca]gi|764617805|ref|XP_011468178.1|PREDICTED: anthocyanidin 3-O-glucosyltransferase 2-like [Fragaria vesca subsp. vesca]	XP_011468177, XP_011468178	0	98.9474	927.161	475	470
strawberryCLC_DN25_c547_g547	1967	gi|470135736|ref|XP_004303665.1|PREDICTED: dihydrolipoyllysine-residue acetyltransferase component 3 of pyruvate dehydrogenase complex, mitochondrial-like [Fragaria vesca subsp. vesca]	XP_004303665	0	98.7928	888.641	497	491
strawberryCLC_DN25_c548_g548	1333	gi|470136935|ref|XP_004304236.1|PREDICTED: biotin carboxyl carrier protein of acetyl-CoA carboxylase 2, chloroplastic [Fragaria vesca subsp. vesca]	XP_004304236	6.6099e-105	97.5089	322.398	281	274
strawberryCLC_DN25_c549_g549	619	gi|470143704|ref|XP_004307511.1|PREDICTED: triosephosphate isomerase, cytosolic [Fragaria vesca subsp. vesca]	XP_004307511	9.34284e-42	100	150.984	73	73
strawberryCLC_DN25_c551_g551	496	gi|1358143009|gb|PRQ17489.1|hypothetical protein RchiOBHm_Chr7g0195541 [Rosa chinensis]	PRQ17489	8.79418e-47	97.3684	156.762	76	74
strawberryCLC_DN25_c550_g550	632	gi|1366009549|ref|XP_024157834.1|photosystem I reaction center subunit V, chloroplastic [Rosa chinensis]gi|1358160466|gb|PRQ34944.1|putative photosystem I [Rosa chinensis]	XP_024157834, PRQ34944	2.60148e-91	99.2593	273.863	135	134
strawberryCLC_DN25_c552_g552	1706	gi|470103106|ref|XP_004287985.1|PREDICTED: cytochrome P450 81E8-like [Fragaria vesca subsp. vesca]	XP_004287985	0	99.7996	987.638	499	498
strawberryCLC_DN25_c553_g553	1094	gi|470103106|ref|XP_004287985.1|PREDICTED: cytochrome P450 81E8-like [Fragaria vesca subsp. vesca]	XP_004287985	1.66554e-151	96.7347	446.047	245	237
strawberryCLC_DN25_c554_g554	2925	gi|470103185|ref|XP_004288024.1|PREDICTED: nicotinate phosphoribosyltransferase [Fragaria vesca subsp. vesca]	XP_004288024	0	99.6377	1146.72	552	550
strawberryCLC_DN25_c555_g555	1170	gi|470121140|ref|XP_004296639.1|PREDICTED: uncharacterized protein LOC101292590 [Fragaria vesca subsp. vesca]	XP_004296639	0	98.6737	644.04	377	372
strawberryCLC_DN25_c557_g557	506	gi|470137648|ref|XP_004304575.1|PREDICTED: syntaxin-22-like [Fragaria vesca subsp. vesca]	XP_004304575	2.24141e-93	99.3865	281.567	163	162
strawberryCLC_DN25_c558_g558	2245	gi|470137721|ref|XP_004304611.1|PREDICTED: uncharacterized protein LOC101292327 [Fragaria vesca subsp. vesca]	XP_004304611	0	99.6785	575.859	311	310
strawberryCLC_DN25_c564_g564	458	gi|1366029162|ref|XP_024167003.1|non-functional pseudokinase ZED1-like [Rosa chinensis]gi|1358147803|gb|PRQ22282.1|putative protein kinase RLK-Pelle-RLCK-XII-2 family [Rosa chinensis]	XP_024167003, PRQ22282	2.01109e-63	81.0458	207.608	153	124
strawberryCLC_DN25_c559_g559	1735	gi|90336395|gb|EAS50136.1|hypothetical protein SI859A1_01496 [Aurantimonas manganoxydans SI85-9A1]	EAS50136	9.92152e-47	89.7959	169.088	98	88
strawberryCLC_DN25_c556_g556	1754	gi|470107407|ref|XP_004290038.1|PREDICTED: lysine histidine transporter-like 8 [Fragaria vesca subsp. vesca]	XP_004290038	0	99.6226	999.194	530	528
strawberryCLC_DN25_c565_g565	520	gi|1366029162|ref|XP_024167003.1|non-functional pseudokinase ZED1-like [Rosa chinensis]gi|1358147803|gb|PRQ22282.1|putative protein kinase RLK-Pelle-RLCK-XII-2 family [Rosa chinensis]	XP_024167003, PRQ22282	1.24064e-76	82.7586	242.276	174	144
strawberryCLC_DN25_c566_g566	475	gi|470102642|ref|XP_004287760.1|PREDICTED: thiosulfate sulfurtransferase 16, chloroplastic-like [Fragaria vesca subsp. vesca]	XP_004287760	4.83531e-39	91.358	140.198	81	74
strawberryCLC_DN25_c560_g560	360	No Blast Hit
strawberryCLC_DN25_c563_g563	523	gi|470116188|ref|XP_004294267.1|PREDICTED: chlorophyll a-b binding protein of LHCII type 1-like [Fragaria vesca subsp. vesca]	XP_004294267	2.90409e-112	98.1818	329.331	165	162
strawberryCLC_DN25_c562_g562	2275	gi|470117887|ref|XP_004295078.1|PREDICTED: ATP-citrate synthase beta chain protein 2 [Fragaria vesca subsp. vesca]	XP_004295078	0	100	1251.88	608	608
strawberryCLC_DN25_c561_g561	1774	gi|470115802|ref|XP_004294080.1|PREDICTED: uncharacterized protein LOC101313193 [Fragaria vesca subsp. vesca]	XP_004294080	0	99.2771	785.793	415	412
strawberryCLC_DN25_c570_g570	563	gi|470111497|ref|XP_004291984.1|PREDICTED: protein ASPARTIC PROTEASE IN GUARD CELL 2-like [Fragaria vesca subsp. vesca]	XP_004291984	1.64985e-118	98.3957	353.984	187	184
strawberryCLC_DN25_c567_g567	1300	gi|764536600|ref|XP_011458792.1|PREDICTED: F-box protein 7 isoform X2 [Fragaria vesca subsp. vesca]	XP_011458792	1.77572e-115	99.4186	350.517	172	171
strawberryCLC_DN25_c569_g569	2019	gi|470114201|ref|XP_004293305.1|PREDICTED: aminomethyltransferase, mitochondrial [Fragaria vesca subsp. vesca]	XP_004293305	0	99.0196	831.632	408	404
strawberryCLC_DN25_c568_g568	1820	gi|470120512|ref|XP_004296344.1|PREDICTED: linoleate 13S-lipoxygenase 2-1, chloroplastic-like [Fragaria vesca subsp. vesca]	XP_004296344	0	100	828.935	391	391
strawberryCLC_DN25_c571_g571	452	gi|470111497|ref|XP_004291984.1|PREDICTED: protein ASPARTIC PROTEASE IN GUARD CELL 2-like [Fragaria vesca subsp. vesca]	XP_004291984	7.81073e-85	98	266.544	150	147
strawberryCLC_DN25_c574_g574	1172	gi|470142361|ref|XP_004306879.1|PREDICTED: uncharacterized protein LOC101305694 [Fragaria vesca subsp. vesca]gi|764626100|ref|XP_011469110.1|PREDICTED: uncharacterized protein LOC101305694 [Fragaria vesca subsp. vesca]	XP_004306879, XP_011469110	0	99.2208	785.793	385	382
strawberryCLC_DN25_c572_g572	434	gi|1366000090|ref|XP_024198389.1|pleiotropic drug resistance protein 2-like [Rosa chinensis]gi|1358158739|gb|PRQ33217.1|putative iron-chelate-transporting ATPase [Rosa chinensis]	XP_024198389, PRQ33217	3.2343e-89	96.5278	293.123	144	139
strawberryCLC_DN25_c573_g573	1469	gi|470101223|ref|XP_004287076.1|PREDICTED: probable strigolactone esterase D14 homolog [Fragaria vesca subsp. vesca]	XP_004287076	0	99.6377	563.533	276	275
strawberryCLC_DN25_c575_g575	466	gi|470141675|ref|XP_004306555.1|PREDICTED: probable 39S ribosomal protein L17, mitochondrial [Fragaria vesca subsp. vesca]gi|470141677|ref|XP_004306556.1|PREDICTED: probable 39S ribosomal protein L17, mitochondrial [Fragaria vesca subsp. vesca]gi|764623099|ref|XP_011468841.1|PREDICTED: probable 39S ribosomal protein L17, mitochondrial [Fragaria vesca subsp. vesca]	XP_004306555, XP_004306556, XP_011468841	4.21324e-89	100	266.159	154	154
strawberryCLC_DN25_c576_g576	300	No Blast Hit
strawberryCLC_DN25_c577_g577	1535	gi|470136122|ref|XP_004303850.1|PREDICTED: probable mediator of RNA polymerase II transcription subunit 26b [Fragaria vesca subsp. vesca]	XP_004303850	0	94.8052	847.04	462	438
strawberryCLC_DN25_c581_g581	3663	gi|764585900|ref|XP_011464589.1|PREDICTED: uncharacterized ATP-dependent helicase C29A10.10c isoform X2 [Fragaria vesca subsp. vesca]	XP_011464589	0	98.9353	2509.18	1221	1208
strawberryCLC_DN25_c582_g582	3940	gi|470140601|ref|XP_004306028.1|PREDICTED: translation initiation factor eIF-2B subunit delta [Fragaria vesca subsp. vesca]	XP_004306028	0	98.5213	881.708	541	533
strawberryCLC_DN25_c578_g578	460	gi|470134746|ref|XP_004303199.1|PREDICTED: dnaJ homolog subfamily C member 2 [Fragaria vesca subsp. vesca]	XP_004303199	7.05515e-103	100	307.375	145	145
strawberryCLC_DN25_c580_g580	3125	gi|470121971|ref|XP_004297029.1|PREDICTED: elongation factor 1-beta 2-like [Fragaria vesca subsp. vesca]	XP_004297029	1.1952e-99	100	323.168	223	223
strawberryCLC_DN25_c579_g579	574	gi|470134746|ref|XP_004303199.1|PREDICTED: dnaJ homolog subfamily C member 2 [Fragaria vesca subsp. vesca]	XP_004303199	2.17759e-101	98.6395	305.064	147	145
strawberryCLC_DN25_c583_g583	1620	gi|470109161|ref|XP_004290870.1|PREDICTED: uncharacterized protein At4g08330, chloroplastic-like [Fragaria vesca subsp. vesca]	XP_004290870	6.94608e-79	98.8024	254.603	167	165
strawberryCLC_DN25_c584_g584	372	gi|470101915|ref|XP_004287412.1|PREDICTED: GATA transcription factor 24-like [Fragaria vesca subsp. vesca]	XP_004287412	1.73525e-14	100	78.1814	66	66
strawberryCLC_DN25_c585_g585	1220	gi|470120556|ref|XP_004296366.1|PREDICTED: actin-depolymerizing factor [Fragaria vesca subsp. vesca]	XP_004296366	1.97576e-82	99.3007	258.455	143	142
strawberryCLC_DN25_c586_g586	1079	gi|470110163|ref|XP_004291356.1|PREDICTED: BRCA1-A complex subunit BRE [Fragaria vesca subsp. vesca]	XP_004291356	0	99.1643	726.472	359	356
strawberryCLC_DN25_c587_g587	4583	gi|470137193|ref|XP_004304354.1|PREDICTED: magnesium-chelatase subunit ChlH, chloroplastic [Fragaria vesca subsp. vesca]gi|345114263|gb|AEN74910.1|magnesium chelatase H subunit [Fragaria x ananassa]	XP_004304354, AEN74910	0	99.8551	2811.17	1380	1378
strawberryCLC_DN25_c588_g588	416	gi|470129332|ref|XP_004300575.1|PREDICTED: oxygen-evolving enhancer protein 1, chloroplastic [Fragaria vesca subsp. vesca]	XP_004300575	1.96818e-92	99.2754	280.026	138	137
strawberryCLC_DN25_c590_g590	392	No Blast Hit
strawberryCLC_DN25_c589_g589	329	No Blast Hit
strawberryCLC_DN25_c592_g592	2919	gi|470135338|ref|XP_004303474.1|PREDICTED: thermospermine synthase ACAULIS5 [Fragaria vesca subsp. vesca]	XP_004303474	0	99.7126	720.694	348	347
strawberryCLC_DN25_c591_g591	2050	gi|401782504|dbj|BAM36555.1|phytochrome B [Fragaria x ananassa]	BAM36555	0	99.7067	1378.23	682	680
strawberryCLC_DN25_c593_g593	1082	gi|470136194|ref|XP_004303882.1|PREDICTED: uncharacterized protein LOC101311778 [Fragaria vesca subsp. vesca]	XP_004303882	7.461e-96	99.4845	292.738	194	193
strawberryCLC_DN25_c597_g597	820	gi|470132915|ref|XP_004302320.1|PREDICTED: uncharacterized protein LOC101312647 isoform X2 [Fragaria vesca subsp. vesca]	XP_004302320	1.216e-58	100	191.43	102	102
strawberryCLC_DN25_c598_g598	1039	gi|470114161|ref|XP_004293285.1|PREDICTED: uncharacterized protein LOC101291898 [Fragaria vesca subsp. vesca]	XP_004293285	2.17613e-135	100	393.275	209	209
strawberryCLC_DN25_c594_g594	1546	gi|470133086|ref|XP_004302405.1|PREDICTED: uncharacterized protein LOC101313815 [Fragaria vesca subsp. vesca]	XP_004302405	0	97.6699	927.161	515	503
strawberryCLC_DN25_c596_g596	430	No Blast Hit
strawberryCLC_DN25_c595_g595	1118	gi|470133737|ref|XP_004302716.1|PREDICTED: transcription factor bHLH157-like [Fragaria vesca subsp. vesca]	XP_004302716	0	98.3871	715.301	372	366
strawberryCLC_DN25_c599_g599	925	gi|1217017235|ref|XP_021648209.1|uncharacterized protein LOC110640953 isoform X1 [Hevea brasiliensis]	XP_021648209	1.95136e-41	62.2951	117.087	122	76
strawberryCLC_DN25_c603_g603	529	gi|764537270|ref|XP_011458842.1|PREDICTED: putative protein TPRXL [Fragaria vesca subsp. vesca]	XP_011458842	3.89035e-104	98.6755	307.375	151	149
strawberryCLC_DN25_c601_g601	947	gi|470102096|ref|XP_004287495.1|PREDICTED: putative dual specificity protein phosphatase DSP8 [Fragaria vesca subsp. vesca]	XP_004287495	0	99.2832	570.466	279	277
strawberryCLC_DN25_c600_g600	504	gi|470101309|ref|XP_004287117.1|PREDICTED: probable CCR4-associated factor 1 homolog 7 [Fragaria vesca subsp. vesca]	XP_004287117	7.57784e-117	99.3976	340.887	166	165
strawberryCLC_DN25_c602_g602	1723	gi|470122326|ref|XP_004297194.1|PREDICTED: phosphatidylinositol 4-kinase gamma 7-like [Fragaria vesca subsp. vesca]	XP_004297194	0	99.4318	1038.48	528	525
strawberryCLC_DN25_c604_g604	7417	gi|470128640|ref|XP_004300244.1|PREDICTED: U5 small nuclear ribonucleoprotein 200 kDa helicase-like [Fragaria vesca subsp. vesca]	XP_004300244	0	99.8619	4242.96	2173	2170
strawberryCLC_DN25_c605_g605	475	gi|470129332|ref|XP_004300575.1|PREDICTED: oxygen-evolving enhancer protein 1, chloroplastic [Fragaria vesca subsp. vesca]	XP_004300575	1.97633e-103	96.8354	308.916	158	153
strawberryCLC_DN25_c606_g606	317	gi|930629078|gb|ALG02503.1|MAP kinase kinase 2 [Rosa hybrid cultivar]	ALG02503	3.44784e-49	97.0588	169.088	102	99
strawberryCLC_DN25_c608_g608	1063	gi|1365934324|ref|XP_024178076.1|RNA-binding protein 2-like [Rosa chinensis]gi|1358186020|gb|PRQ60494.1|putative nucleotide-binding alpha-beta plait domain-containing protein [Rosa chinensis]	XP_024178076, PRQ60494	2.51808e-25	98.1481	112.079	54	53
strawberryCLC_DN25_c607_g607	332	gi|470116909|ref|XP_004294615.1|PREDICTED: 11S globulin seed storage protein 2-like [Fragaria vesca subsp. vesca]	XP_004294615	2.33756e-71	100	226.098	110	110
strawberryCLC_DN25_c609_g609	1440	gi|1226063327|gb|ASO95985.1|plasma membrane intrinsic protein subtype 1 aquaporin [Fragaria x ananassa]	ASO95985	0	100	590.497	290	290
strawberryCLC_DN25_c610_g610	1693	gi|470126519|ref|XP_004299231.1|PREDICTED: uncharacterized protein LOC101291144 [Fragaria vesca subsp. vesca]	XP_004299231	2.07519e-96	100	300.056	158	158
strawberryCLC_DN25_c611_g611	2519	gi|1027909422|gb|AND99587.1|3-phosphoshikimate 1-carboxyvinyltransferase [Fragaria x ananassa]	AND99587	0	99.2308	958.748	520	516
strawberryCLC_DN25_c612_g612	1328	gi|470111224|ref|XP_004291849.1|PREDICTED: phosphatidylinositol/phosphatidylcholine transfer protein SFH8 [Fragaria vesca subsp. vesca]	XP_004291849	0	99.0698	830.476	430	426
strawberryCLC_DN25_c614_g614	1052	gi|470108238|ref|XP_004290430.1|PREDICTED: uncharacterized protein LOC101292470 [Fragaria vesca subsp. vesca]	XP_004290430	0	99.7135	681.404	349	348
strawberryCLC_DN25_c613_g613	487	No Blast Hit
strawberryCLC_DN25_c615_g615	2049	gi|764636277|ref|XP_004309125.2|PREDICTED: protein phosphatase 2C 57 [Fragaria vesca subsp. vesca]	XP_004309125	0	99.0338	750.355	414	410
strawberryCLC_DN25_c618_g618	1527	gi|470133866|ref|XP_004302780.1|PREDICTED: uncharacterized protein LOC101305773 [Fragaria vesca subsp. vesca]	XP_004302780	1.66993e-63	100	212.616	130	130
strawberryCLC_DN25_c617_g617	919	gi|470136561|ref|XP_004304055.1|PREDICTED: uncharacterized protein LOC101291548 [Fragaria vesca subsp. vesca]	XP_004304055	3.33183e-146	99.5146	419.468	206	205
strawberryCLC_DN25_c616_g616	1284	gi|470101421|ref|XP_004287171.1|PREDICTED: 2-alkenal reductase (NADP(+)-dependent)-like [Fragaria vesca subsp. vesca]	XP_004287171	0	98.2143	674.085	336	330
strawberryCLC_DN25_c619_g619	3149	gi|470141570|ref|XP_004306503.1|PREDICTED: linoleate 13S-lipoxygenase 2-1, chloroplastic-like [Fragaria vesca subsp. vesca]	XP_004306503	0	100	1776.91	921	921
strawberryCLC_DN25_c621_g621	783	gi|470108392|ref|XP_004290504.1|PREDICTED: oleosin-B4-like [Fragaria vesca subsp. vesca]	XP_004290504	3.00449e-42	100	152.525	153	153
strawberryCLC_DN25_c620_g620	980	gi|764624592|ref|XP_011468969.1|PREDICTED: delta(8)-fatty-acid desaturase 1-like [Fragaria vesca subsp. vesca]	XP_011468969	0	99.6933	676.011	326	325
strawberryCLC_DN25_c622_g622	1533	gi|470135866|ref|XP_004303727.1|PREDICTED: calcium-dependent protein kinase SK5-like [Fragaria vesca subsp. vesca]	XP_004303727	0	99.5984	1025	498	496
strawberryCLC_DN25_c623_g623	770	gi|764593921|ref|XP_011465526.1|PREDICTED: membrane-anchored ubiquitin-fold protein 6 [Fragaria vesca subsp. vesca]	XP_011465526	2.31625e-73	100	228.794	112	112
strawberryCLC_DN25_c624_g624	1771	gi|470132356|ref|XP_004302048.1|PREDICTED: uncharacterized protein LOC101303717 [Fragaria vesca subsp. vesca]	XP_004302048	2.78483e-101	100	319.701	163	163
strawberryCLC_DN25_c625_g625	1226	gi|470121211|ref|XP_004296671.1|PREDICTED: probable aldo-keto reductase 2 [Fragaria vesca subsp. vesca]	XP_004296671	0	99.705	701.049	339	338
strawberryCLC_DN25_c627_g627	5164	gi|470107059|ref|XP_004289868.1|PREDICTED: E3 ubiquitin-protein ligase UPL3 [Fragaria vesca subsp. vesca]	XP_004289868	0	99.7013	2904.78	1674	1669
strawberryCLC_DN25_c626_g626	519	gi|764627836|ref|XP_011469300.1|PREDICTED: probable receptor-like protein kinase At1g67000 isoform X1 [Fragaria vesca subsp. vesca]	XP_011469300	7.80364e-91	89.5954	283.493	173	155
strawberryCLC_DN25_c628_g628	1243	gi|470117806|ref|XP_004295039.1|PREDICTED: 30S ribosomal protein S1, chloroplastic [Fragaria vesca subsp. vesca]	XP_004295039	0	100	784.252	409	409
strawberryCLC_DN25_c629_g629	474	gi|470117806|ref|XP_004295039.1|PREDICTED: 30S ribosomal protein S1, chloroplastic [Fragaria vesca subsp. vesca]	XP_004295039	7.27031e-53	100	182.185	90	90
strawberryCLC_DN25_c630_g630	1069	gi|470107125|ref|XP_004289900.1|PREDICTED: auxin-induced protein AUX28-like [Fragaria vesca subsp. vesca]	XP_004289900	1.08042e-153	97.2	441.425	250	243
strawberryCLC_DN25_c631_g631	588	gi|470132780|ref|XP_004302253.1|PREDICTED: uncharacterized protein LOC101293694 isoform X1 [Fragaria vesca subsp. vesca]	XP_004302253	7.39851e-131	98.9744	388.267	195	193
strawberryCLC_DN25_c632_g632	402	gi|764627840|ref|XP_011469301.1|PREDICTED: glycerophosphodiester phosphodiesterase protein kinase domain-containing GDPDL2-like isoform X2 [Fragaria vesca subsp. vesca]	XP_011469301	3.77059e-70	86.3309	228.409	139	120
strawberryCLC_DN25_c633_g633	1211	gi|470107545|ref|XP_004290105.1|PREDICTED: ribonuclease 2 [Fragaria vesca subsp. vesca]	XP_004290105	1.89699e-170	99.5935	486.878	246	245
strawberryCLC_DN25_c635_g635	1609	gi|470113686|ref|XP_004293052.1|PREDICTED: protein SAND [Fragaria vesca subsp. vesca]	XP_004293052	0	99.5868	1004.2	484	482
strawberryCLC_DN25_c636_g636	484	gi|1450166046|gb|AXN72958.1|S-adenosylmethionine decarboxylase [Fragaria x ananassa subsp. ananassa]	AXN72958	3.25578e-36	98.5075	138.272	67	66
strawberryCLC_DN25_c634_g634	1310	gi|1358164844|gb|PRQ39321.1|putative START-like domain, Bet v I type allergen [Rosa chinensis]	PRQ39321	3.94949e-106	93.8889	323.168	180	169
strawberryCLC_DN25_c637_g637	639	gi|470127936|ref|XP_004299914.1|PREDICTED: uncharacterized protein LOC101302839 [Fragaria vesca subsp. vesca]	XP_004299914	2.69774e-72	99.2701	248.054	137	136
strawberryCLC_DN25_c638_g638	1158	gi|470139833|ref|XP_004305650.1|PREDICTED: uncharacterized protein LOC101299797 [Fragaria vesca subsp. vesca]	XP_004305650	2.49012e-130	96.9388	381.333	196	190
strawberryCLC_DN25_c639_g639	1117	gi|470102274|ref|XP_004287580.1|PREDICTED: glycylpeptide N-tetradecanoyltransferase 1 [Fragaria vesca subsp. vesca]	XP_004287580	0	100	750.355	360	360
strawberryCLC_DN25_c642_g642	830	gi|1366009706|ref|XP_024157897.1|(S)-2-hydroxy-acid oxidase GLO1 isoform X2 [Rosa chinensis]	XP_024157897	0	99.6377	533.102	276	275
strawberryCLC_DN25_c645_g645	325	No Blast Hit
strawberryCLC_DN25_c640_g640	941	gi|470126374|ref|XP_004299163.1|PREDICTED: 28 kDa ribonucleoprotein, chloroplastic [Fragaria vesca subsp. vesca]	XP_004299163	0	100	523.857	287	287
strawberryCLC_DN25_c641_g641	315	gi|470132780|ref|XP_004302253.1|PREDICTED: uncharacterized protein LOC101293694 isoform X1 [Fragaria vesca subsp. vesca]	XP_004302253	1.05234e-23	100	104.375	48	48
strawberryCLC_DN25_c643_g643	2250	gi|470110768|ref|XP_004291637.1|PREDICTED: ABC transporter F family member 1 [Fragaria vesca subsp. vesca]	XP_004291637	0	100	642.884	343	343
strawberryCLC_DN25_c644_g644	1393	gi|470129212|ref|XP_004300519.1|PREDICTED: synaptotagmin-5 [Fragaria vesca subsp. vesca]	XP_004300519	0	99.3534	917.146	464	461
strawberryCLC_DN25_c646_g646	615	No Blast Hit
strawberryCLC_DN25_c649_g649	401	gi|470137370|ref|XP_004304439.1|PREDICTED: 29 kDa ribonucleoprotein A, chloroplastic [Fragaria vesca subsp. vesca]	XP_004304439	1.61997e-22	100	98.9821	48	48
strawberryCLC_DN25_c647_g647	576	gi|1366017698|ref|XP_024161397.1|leucine-rich repeat protein 2-like [Rosa chinensis]gi|1358148206|gb|PRQ22685.1|putative non-specific serine/threonine protein kinase [Rosa chinensis]	XP_024161397, PRQ22685	2.34699e-114	97.3958	333.569	192	187
strawberryCLC_DN25_c648_g648	1719	gi|470144867|ref|XP_004308068.1|PREDICTED: SKP1-like protein 21 [Fragaria vesca subsp. vesca]	XP_004308068	0	99.1279	587.8	344	341
strawberryCLC_DN25_c650_g650	1049	gi|1365964469|ref|XP_024181609.1|14-3-3-like protein A [Rosa chinensis]gi|1358178651|gb|PRQ53126.1|putative 14-3-3 protein [Rosa chinensis]	XP_024181609, PRQ53126	3.28368e-160	100	458.373	225	225
strawberryCLC_DN25_c652_g652	345	No Blast Hit
strawberryCLC_DN25_c651_g651	639	gi|470110494|ref|XP_004291516.1|PREDICTED: eukaryotic translation initiation factor 3 subunit G-like [Fragaria vesca subsp. vesca]	XP_004291516	2.06469e-143	100	410.994	212	212
strawberryCLC_DN25_c654_g654	394	gi|764607758|ref|XP_004305623.2|PREDICTED: uncharacterized protein LOC101314113 [Fragaria vesca subsp. vesca]	XP_004305623	2.04963e-78	99.2366	260.381	131	130
strawberryCLC_DN25_c653_g653	1693	gi|764607758|ref|XP_004305623.2|PREDICTED: uncharacterized protein LOC101314113 [Fragaria vesca subsp. vesca]	XP_004305623	2.14592e-175	96.0714	535.028	280	269
strawberryCLC_DN25_c655_g655	488	gi|470117325|ref|XP_004294809.1|PREDICTED: ethylene-responsive transcription factor ERF109-like [Fragaria vesca subsp. vesca]	XP_004294809	1.61919e-52	100	176.407	84	84
strawberryCLC_DN25_c656_g656	1176	gi|764645357|ref|XP_011457451.1|PREDICTED: cyclin-dependent kinase G-2 [Fragaria vesca subsp. vesca]	XP_011457451	6.95798e-112	87.3188	353.214	276	241
strawberryCLC_DN25_c658_g658	1193	gi|470108962|ref|XP_004290771.1|PREDICTED: desiccation-related protein PCC13-62-like [Fragaria vesca subsp. vesca]	XP_004290771	1.90976e-148	96.2547	430.639	267	257
strawberryCLC_DN25_c657_g657	5054	gi|470108549|ref|XP_004290578.1|PREDICTED: small RNA degrading nuclease 5 [Fragaria vesca subsp. vesca]	XP_004290578	0	99.6466	1135.94	566	564
strawberryCLC_DN25_c659_g659	1317	gi|470128834|ref|XP_004300339.1|PREDICTED: 50S ribosomal protein L19, chloroplastic [Fragaria vesca subsp. vesca]	XP_004300339	1.02093e-111	96.6387	337.806	238	230
strawberryCLC_DN25_c660_g660	450	No Blast Hit
strawberryCLC_DN25_c661_g661	1931	gi|470117611|ref|XP_004294947.1|PREDICTED: ruBisCO large subunit-binding protein subunit beta, chloroplastic [Fragaria vesca subsp. vesca]	XP_004294947	0	98.2363	1059.28	567	557
strawberryCLC_DN25_c663_g663	428	No Blast Hit
strawberryCLC_DN25_c662_g662	1792	gi|470127762|ref|XP_004299831.1|PREDICTED: glutamyl-tRNA reductase 1, chloroplastic [Fragaria vesca subsp. vesca]	XP_004299831	0	100	903.664	468	468
strawberryCLC_DN25_c664_g664	571	gi|470137857|ref|XP_004304676.1|PREDICTED: pentatricopeptide repeat-containing protein At4g35850, mitochondrial [Fragaria vesca subsp. vesca]	XP_004304676	2.66617e-61	95.2381	206.453	105	100
strawberryCLC_DN25_c665_g665	1290	gi|470114216|ref|XP_004293312.1|PREDICTED: probable WRKY transcription factor 31 [Fragaria vesca subsp. vesca]	XP_004293312	0	100	670.618	429	429
strawberryCLC_DN25_c666_g666	408	No Blast Hit
strawberryCLC_DN25_c667_g667	465	No Blast Hit
strawberryCLC_DN25_c668_g668	1042	gi|764612926|ref|XP_004304025.2|PREDICTED: UDP-glucose flavonoid 3-O-glucosyltransferase 7-like [Fragaria vesca subsp. vesca]	XP_004304025	0	100	532.332	257	257
strawberryCLC_DN25_c669_g669	951	gi|470125312|ref|XP_004298647.1|PREDICTED: L-lactate dehydrogenase A [Fragaria vesca subsp. vesca]	XP_004298647	0	98.7261	621.698	314	310
strawberryCLC_DN25_c670_g670	1376	gi|470131412|ref|XP_004301589.1|PREDICTED: ferric reduction oxidase 7, chloroplastic [Fragaria vesca subsp. vesca]	XP_004301589	0	98.2379	855.899	454	446
strawberryCLC_DN25_c671_g671	708	gi|470126730|ref|XP_004299336.1|PREDICTED: ribulose-phosphate 3-epimerase, chloroplastic [Fragaria vesca subsp. vesca]	XP_004299336	2.80153e-171	100	481.871	236	236
strawberryCLC_DN25_c672_g672	391	gi|470118176|ref|XP_004295210.1|PREDICTED: transcription factor bHLH122-like [Fragaria vesca subsp. vesca]	XP_004295210	4.58943e-70	96.1538	225.713	130	125
strawberryCLC_DN25_c675_g675	2675	gi|764546787|ref|XP_011459595.1|PREDICTED: gamma-tubulin complex component 5-like [Fragaria vesca subsp. vesca]	XP_011459595	0	98.6532	1722.98	891	879
strawberryCLC_DN25_c673_g673	385	gi|470118176|ref|XP_004295210.1|PREDICTED: transcription factor bHLH122-like [Fragaria vesca subsp. vesca]	XP_004295210	1.90583e-70	100	226.483	127	127
strawberryCLC_DN25_c674_g674	384	gi|947047113|gb|KRG96742.1|hypothetical protein GLYMA_19G229700 [Glycine max]	KRG96742	2.67709e-18	93.3333	83.9593	45	42
strawberryCLC_DN25_c676_g676	2899	gi|764557404|ref|XP_011460778.1|PREDICTED: TPR repeat-containing thioredoxin TTL1 [Fragaria vesca subsp. vesca]	XP_011460778	0	96.1095	1192.56	694	667
strawberryCLC_DN25_c677_g677	3010	gi|1366009865|ref|XP_024157978.1|ubiquitin-conjugating enzyme E2 variant 1C-like [Rosa chinensis]gi|1358158036|gb|PRQ32514.1|putative aminoacyltransferase, E1 ubiquitin-activating enzyme [Rosa chinensis]	XP_024157978, PRQ32514	2.9009e-27	98.2759	119.013	58	57
strawberryCLC_DN25_c682_g682	378	No Blast Hit
strawberryCLC_DN25_c678_g678	587	gi|470115689|ref|XP_004294026.1|PREDICTED: E3 ubiquitin-protein ligase RMA1H1-like [Fragaria vesca subsp. vesca]	XP_004294026	7.5806e-113	98.9744	330.872	195	193
strawberryCLC_DN25_c679_g679	460	No Blast Hit
strawberryCLC_DN25_c681_g681	2033	gi|470128884|ref|XP_004300363.1|PREDICTED: RING-H2 finger protein ATL22-like isoform X1 [Fragaria vesca subsp. vesca]	XP_004300363	0	98.9362	545.814	282	279
strawberryCLC_DN25_c680_g680	489	No Blast Hit
strawberryCLC_DN25_c683_g683	2462	gi|470144679|ref|XP_004307976.1|PREDICTED: probable plastid-lipid-associated protein 14, chloroplastic [Fragaria vesca subsp. vesca]gi|764636418|ref|XP_011470227.1|PREDICTED: probable plastid-lipid-associated protein 14, chloroplastic [Fragaria vesca subsp. vesca]	XP_004307976, XP_011470227	0	99.6965	1282.32	659	657
strawberryCLC_DN25_c685_g685	1899	gi|764604606|ref|XP_011466899.1|PREDICTED: two pore calcium channel protein 1 isoform X2 [Fragaria vesca subsp. vesca]	XP_011466899	0	99.3209	941.028	589	585
strawberryCLC_DN25_c686_g686	401	gi|470115689|ref|XP_004294026.1|PREDICTED: E3 ubiquitin-protein ligase RMA1H1-like [Fragaria vesca subsp. vesca]	XP_004294026	4.14126e-62	94.7368	199.519	133	126
strawberryCLC_DN25_c684_g684	1428	gi|470117431|ref|XP_004294861.1|PREDICTED: calcium uniporter protein 5, mitochondrial-like [Fragaria vesca subsp. vesca]	XP_004294861	0	98.4277	587.8	318	313
strawberryCLC_DN25_c687_g687	2503	gi|470118208|ref|XP_004295226.1|PREDICTED: linoleate 13S-lipoxygenase 2-1, chloroplastic-like [Fragaria vesca subsp. vesca]	XP_004295226	0	99.5146	1516.13	824	820
strawberryCLC_DN25_c689_g689	2421	gi|470116309|ref|XP_004294325.1|PREDICTED: scarecrow-like protein 21 [Fragaria vesca subsp. vesca]	XP_004294325	0	100	1053.89	526	526
strawberryCLC_DN25_c691_g691	862	gi|470111384|ref|XP_004291928.1|PREDICTED: cytochrome P450 CYP82D47-like [Fragaria vesca subsp. vesca]	XP_004291928	1.74e-38	98.6486	151.754	74	73
strawberryCLC_DN25_c688_g688	429	No Blast Hit
strawberryCLC_DN25_c690_g690	530	gi|470111384|ref|XP_004291928.1|PREDICTED: cytochrome P450 CYP82D47-like [Fragaria vesca subsp. vesca]	XP_004291928	6.96403e-39	100	148.673	73	73
strawberryCLC_DN25_c692_g692	664	gi|470111384|ref|XP_004291928.1|PREDICTED: cytochrome P450 CYP82D47-like [Fragaria vesca subsp. vesca]	XP_004291928	4.84589e-137	99.095	404.06	221	219
strawberryCLC_DN25_c695_g695	1521	gi|470103372|ref|XP_004288113.1|PREDICTED: probable ATP synthase 24 kDa subunit, mitochondrial [Fragaria vesca subsp. vesca]	XP_004288113	1.86428e-148	100	433.721	240	240
strawberryCLC_DN25_c693_g693	412	No Blast Hit
strawberryCLC_DN25_c694_g694	2167	gi|470101618|ref|XP_004287267.1|PREDICTED: bifunctional purple acid phosphatase 26 [Fragaria vesca subsp. vesca]gi|764507238|ref|XP_011457743.1|PREDICTED: bifunctional purple acid phosphatase 26 [Fragaria vesca subsp. vesca]	XP_004287267, XP_011457743	0	98.5477	987.252	482	475
strawberryCLC_DN25_c696_g696	1370	gi|764518545|ref|XP_011467711.1|PREDICTED: photosynthetic NDH subunit of subcomplex B 5, chloroplastic [Fragaria vesca subsp. vesca]	XP_011467711	2.7251e-53	98.1481	187.963	108	106
strawberryCLC_DN25_c697_g697	1971	gi|470110002|ref|XP_004291276.1|PREDICTED: UDP-glycosyltransferase 73B4-like [Fragaria vesca subsp. vesca]	XP_004291276	0	98.3505	877.856	485	477
strawberryCLC_DN25_c698_g698	1086	gi|470102448|ref|XP_004287666.1|PREDICTED: peroxiredoxin Q, chloroplastic [Fragaria vesca subsp. vesca]	XP_004287666	9.21102e-131	100	382.104	212	212
strawberryCLC_DN25_c699_g699	834	gi|470132274|ref|XP_004302010.1|PREDICTED: cysteine synthase-like isoform X2 [Fragaria vesca subsp. vesca]gi|764595663|ref|XP_011465907.1|PREDICTED: cysteine synthase-like isoform X2 [Fragaria vesca subsp. vesca]gi|764595666|ref|XP_011465908.1|PREDICTED: cysteine synthase-like isoform X2 [Fragaria vesca subsp. vesca]gi|764595669|ref|XP_011465909.1|PREDICTED: cysteine synthase-like isoform X2 [Fra…	XP_004302010, XP_011465907, XP_011465908, XP_011465909, XP_011465910, XP_011465911, XP_011465912	7.16668e-163	99.639	464.151	277	276
strawberryCLC_DN25_c700_g700	518	gi|470147885|ref|XP_004309508.1|PREDICTED: E3 ubiquitin-protein ligase MARCH4 [Fragaria vesca subsp. vesca]	XP_004309508	7.00598e-44	95.0495	154.836	101	96
strawberryCLC_DN25_c701_g701	977	gi|470147885|ref|XP_004309508.1|PREDICTED: E3 ubiquitin-protein ligase MARCH4 [Fragaria vesca subsp. vesca]	XP_004309508	6.49993e-15	92.4051	83.5741	79	73
strawberryCLC_DN25_c702_g702	613	gi|470127037|ref|XP_004299485.1|PREDICTED: bifunctional D-cysteine desulfhydrase/1-aminocyclopropane-1-carboxylate deaminase, mitochondrial [Fragaria vesca subsp. vesca]	XP_004299485	4.90993e-84	97.7273	264.618	132	129
strawberryCLC_DN25_c703_g703	1000	gi|470127037|ref|XP_004299485.1|PREDICTED: bifunctional D-cysteine desulfhydrase/1-aminocyclopropane-1-carboxylate deaminase, mitochondrial [Fragaria vesca subsp. vesca]	XP_004299485	0	99.3976	645.966	332	330
strawberryCLC_DN25_c704_g704	2389	gi|470121839|ref|XP_004296964.1|PREDICTED: 15-cis-phytoene desaturase, chloroplastic/chromoplastic [Fragaria vesca subsp. vesca]	XP_004296964	0	99.3737	983.015	479	476
strawberryCLC_DN25_c705_g705	605	gi|470142902|ref|XP_004307129.1|PREDICTED: uncharacterized protein LOC101312766 [Fragaria vesca subsp. vesca]gi|764628981|ref|XP_011469384.1|PREDICTED: uncharacterized protein LOC101312766 [Fragaria vesca subsp. vesca]gi|764628995|ref|XP_011469386.1|PREDICTED: uncharacterized protein LOC101312766 [Fragaria vesca subsp. vesca]	XP_004307129, XP_011469384, XP_011469386	1.00567e-134	97.9487	402.519	195	191
strawberryCLC_DN25_c706_g706	780	gi|1365955309|ref|XP_024177605.1|MAPK kinase substrate protein At1g80180 [Rosa chinensis]gi|1358171964|gb|PRQ46439.1|hypothetical protein RchiOBHm_Chr2g0089091 [Rosa chinensis]	XP_024177605, PRQ46439	5.06478e-29	80	115.546	95	76
strawberryCLC_DN25_c708_g708	999	gi|470101842|ref|XP_004287377.1|PREDICTED: probable histone H2A variant 3 [Fragaria vesca subsp. vesca]	XP_004287377	2.82764e-83	100	257.684	130	130
strawberryCLC_DN25_c710_g710	567	gi|470133565|ref|XP_004302636.1|PREDICTED: chlorophyll a-b binding protein CP29.2, chloroplastic [Fragaria vesca subsp. vesca]	XP_004302636	9.34646e-100	100	299.286	148	148
strawberryCLC_DN25_c707_g707	1651	gi|470122991|ref|XP_004297520.1|PREDICTED: glutamic acid-rich protein-like [Fragaria vesca subsp. vesca]	XP_004297520	0	98.8636	635.565	440	435
strawberryCLC_DN25_c709_g709	3194	gi|470125649|ref|XP_004298814.1|PREDICTED: puromycin-sensitive aminopeptidase isoform X2 [Fragaria vesca subsp. vesca]	XP_004298814	0	99.5713	1869.36	933	929
strawberryCLC_DN25_c711_g711	836	gi|470133565|ref|XP_004302636.1|PREDICTED: chlorophyll a-b binding protein CP29.2, chloroplastic [Fragaria vesca subsp. vesca]	XP_004302636	5.21233e-106	100	318.931	155	155
strawberryCLC_DN25_c715_g715	331	gi|1365965033|ref|XP_024181891.1|2-isopropylmalate synthase 2, chloroplastic-like [Rosa chinensis]gi|1358174483|gb|PRQ48958.1|putative 2-isopropylmalate synthase [Rosa chinensis]	XP_024181891, PRQ48958	2.0327e-69	99.0909	228.409	110	109
strawberryCLC_DN25_c712_g712	988	gi|1358164194|gb|PRQ38671.1|putative photosystem I PsaD [Rosa chinensis]	PRQ38671	1.24455e-143	99.0291	416.001	206	204
strawberryCLC_DN25_c714_g714	467	No Blast Hit
strawberryCLC_DN25_c713_g713	409	No Blast Hit
strawberryCLC_DN25_c716_g716	580	gi|470110040|ref|XP_004291295.1|PREDICTED: tRNA (guanine-N(7)-)-methyltransferase [Fragaria vesca subsp. vesca]	XP_004291295	3.9386e-142	100	405.216	192	192
strawberryCLC_DN25_c717_g717	859	gi|470105245|ref|XP_004288997.1|PREDICTED: chlorophyll a-b binding protein, chloroplastic [Fragaria vesca subsp. vesca]	XP_004288997	7.67307e-180	99.2032	505.368	251	249
strawberryCLC_DN25_c718_g718	1960	gi|470136186|ref|XP_004303878.1|PREDICTED: chlorophyll a-b binding protein of LHCII type 1-like [Fragaria vesca subsp. vesca]	XP_004303878	7.6195e-145	100	431.024	214	214
strawberryCLC_DN25_c719_g719	1665	gi|470128492|ref|XP_004300173.1|PREDICTED: DEAD-box ATP-dependent RNA helicase 5 [Fragaria vesca subsp. vesca]	XP_004300173	0	99.5025	833.173	402	400
strawberryCLC_DN25_c720_g720	1499	gi|470103604|ref|XP_004288224.1|PREDICTED: inositol-3-phosphate synthase [Fragaria vesca subsp. vesca]	XP_004288224	0	99.5992	1022.31	499	497
strawberryCLC_DN25_c722_g722	1625	gi|470106828|ref|XP_004289760.1|PREDICTED: probable zinc metallopeptidase EGY3, chloroplastic [Fragaria vesca subsp. vesca]	XP_004289760	0	99.7959	860.907	490	489
strawberryCLC_DN25_c721_g721	1202	gi|470121376|ref|XP_004296748.1|PREDICTED: putative GDP-L-fucose synthase 2 [Fragaria vesca subsp. vesca]gi|764571202|ref|XP_011462644.1|PREDICTED: putative GDP-L-fucose synthase 2 [Fragaria vesca subsp. vesca]	XP_004296748, XP_011462644	0	99.0654	655.21	321	318
strawberryCLC_DN25_c723_g723	3615	gi|470114171|ref|XP_004293290.1|PREDICTED: starch synthase 3, chloroplastic/amyloplastic [Fragaria vesca subsp. vesca]gi|764549726|ref|XP_011459990.1|PREDICTED: starch synthase 3, chloroplastic/amyloplastic [Fragaria vesca subsp. vesca]gi|764549730|ref|XP_011459991.1|PREDICTED: starch synthase 3, chloroplastic/amyloplastic [Fragaria vesca subsp. vesca]	XP_004293290, XP_011459990, XP_011459991	0	98.7963	2004.56	1080	1067
strawberryCLC_DN25_c724_g724	604	gi|764646049|ref|XP_011457519.1|PREDICTED: light-regulated protein [Fragaria vesca subsp. vesca]	XP_011457519	1.82099e-45	100	156.762	75	75
strawberryCLC_DN25_c726_g726	950	gi|470129088|ref|XP_004300460.1|PREDICTED: uncharacterized protein LOC101301587 [Fragaria vesca subsp. vesca]	XP_004300460	1.73043e-94	98.8571	286.96	175	173
strawberryCLC_DN25_c725_g725	453	gi|954201619|gb|KRX12102.1|Light-regulated protein, partial [Trichinella nelsoni]	KRX12102	3.90053e-45	98.6667	152.91	75	74
strawberryCLC_DN25_c727_g727	2371	gi|470125828|ref|XP_004298900.1|PREDICTED: long chain acyl-CoA synthetase 4-like [Fragaria vesca subsp. vesca]	XP_004298900	0	99.5427	1347.03	656	653
strawberryCLC_DN25_c729_g729	469	gi|764606497|ref|XP_011467083.1|PREDICTED: uncharacterized protein LOC101295248 isoform X2 [Fragaria vesca subsp. vesca]	XP_011467083	1.41527e-44	98.9583	157.147	96	95
strawberryCLC_DN25_c728_g728	500	gi|764606497|ref|XP_011467083.1|PREDICTED: uncharacterized protein LOC101295248 isoform X2 [Fragaria vesca subsp. vesca]	XP_011467083	1.97727e-47	98.1308	164.851	107	105
strawberryCLC_DN25_c732_g732	1374	gi|470111165|ref|XP_004291820.1|PREDICTED: protein LTV1 homolog [Fragaria vesca subsp. vesca]gi|764545914|ref|XP_011459528.1|PREDICTED: protein LTV1 homolog [Fragaria vesca subsp. vesca]	XP_004291820, XP_011459528	0	96.028	672.929	428	411
strawberryCLC_DN25_c730_g730	398	gi|1335209424|gb|PNX68387.1|60S ribosomal protein l10-like, partial [Trifolium pratense]	PNX68387	1.63954e-52	100	172.94	82	82
strawberryCLC_DN25_c733_g733	951	gi|470146034|ref|XP_004308635.1|PREDICTED: protein LTV1 homolog [Fragaria vesca subsp. vesca]	XP_004308635	7.64427e-109	90.2174	331.257	276	249
strawberryCLC_DN25_c731_g731	605	gi|470114984|ref|XP_004293684.1|PREDICTED: beta-amyrin 28-oxidase-like [Fragaria vesca subsp. vesca]	XP_004293684	2.75134e-77	99.2537	248.825	134	133
strawberryCLC_DN25_c734_g734	2146	gi|764622734|ref|XP_011468807.1|PREDICTED: LOW QUALITY PROTEIN: multiple C2 and transmembrane domain-containing protein 2 [Fragaria vesca subsp. vesca]	XP_011468807	0	99.697	638.262	330	329
strawberryCLC_DN25_c735_g735	402	gi|470109036|ref|XP_004290808.1|PREDICTED: 60S ribosomal protein L18-2 [Fragaria vesca subsp. vesca]	XP_004290808	3.94706e-63	100	200.29	98	98
strawberryCLC_DN25_c739_g739	2755	gi|470111481|ref|XP_004291976.1|PREDICTED: 5-methyltetrahydropteroyltriglutamate--homocysteine methyltransferase [Fragaria vesca subsp. vesca]	XP_004291976	0	100	1513.05	746	746
strawberryCLC_DN25_c736_g736	570	gi|470127516|ref|XP_004299715.1|PREDICTED: uncharacterized protein LOC101315240 isoform X1 [Fragaria vesca subsp. vesca]	XP_004299715	2.24486e-111	100	327.405	165	165
strawberryCLC_DN25_c738_g738	2007	gi|470109508|ref|XP_004291039.1|PREDICTED: glycine dehydrogenase (decarboxylating), mitochondrial [Fragaria vesca subsp. vesca]	XP_004291039	0	99.3958	1359.74	662	658
strawberryCLC_DN25_c737_g737	1894	gi|470115235|ref|XP_004293808.1|PREDICTED: triose phosphate/phosphate translocator TPT, chloroplastic isoform X1 [Fragaria vesca subsp. vesca]	XP_004293808	0	98.6486	671.003	370	365
strawberryCLC_DN25_c740_g740	3652	gi|470117309|ref|XP_004294803.1|PREDICTED: ferredoxin--nitrite reductase, chloroplastic [Fragaria vesca subsp. vesca]	XP_004294803	0	99.6835	653.67	316	315
strawberryCLC_DN25_c741_g741	1861	gi|470115724|ref|XP_004294042.1|PREDICTED: UDP-D-apiose/UDP-D-xylose synthase 2 [Fragaria vesca subsp. vesca]	XP_004294042	0	100	817.379	391	391
strawberryCLC_DN25_c742_g742	1934	gi|470108723|ref|XP_004290658.1|PREDICTED: mitochondrial Rho GTPase 2 [Fragaria vesca subsp. vesca]	XP_004290658	0	99.6769	1167.14	619	617
strawberryCLC_DN25_c745_g745	1094	gi|954201796|gb|KRX12168.1|hypothetical protein T07_4046 [Trichinella nelsoni]	KRX12168	1.02198e-69	100	223.402	109	109
strawberryCLC_DN25_c744_g744	362	No Blast Hit
strawberryCLC_DN25_c743_g743	1230	gi|470123459|ref|XP_004297743.1|PREDICTED: photosystem II stability/assembly factor HCF136, chloroplastic [Fragaria vesca subsp. vesca]	XP_004297743	0	99.4898	752.666	392	390
strawberryCLC_DN25_c746_g746	2644	gi|470133363|ref|XP_004302536.1|PREDICTED: vacuolar-sorting receptor 1-like [Fragaria vesca subsp. vesca]	XP_004302536	0	100	1268.45	625	625
strawberryCLC_DN25_c747_g747	1161	gi|470108185|ref|XP_004290409.1|PREDICTED: fructose-1,6-bisphosphatase, chloroplastic [Fragaria vesca subsp. vesca]	XP_004290409	0	100	639.802	330	330
strawberryCLC_DN25_c749_g749	358	gi|470122846|ref|XP_004297449.1|PREDICTED: protein TIFY 6B isoform X1 [Fragaria vesca subsp. vesca]	XP_004297449	1.36649e-29	100	119.398	55	55
strawberryCLC_DN25_c748_g748	377	gi|764576309|ref|XP_011463182.1|PREDICTED: protein TIFY 6B isoform X3 [Fragaria vesca subsp. vesca]	XP_011463182	2.26771e-49	94.4444	170.629	90	85
strawberryCLC_DN25_c750_g750	439	gi|764576309|ref|XP_011463182.1|PREDICTED: protein TIFY 6B isoform X3 [Fragaria vesca subsp. vesca]	XP_011463182	3.4318e-38	97.2973	142.51	74	72
strawberryCLC_DN25_c751_g751	2060	gi|470105758|ref|XP_004289247.1|PREDICTED: G-type lectin S-receptor-like serine/threonine-protein kinase RLK1 [Fragaria vesca subsp. vesca]	XP_004289247	0	98.3271	1060.44	538	529
strawberryCLC_DN25_c755_g755	409	gi|470101660|ref|XP_004287288.1|PREDICTED: BRCA1-associated protein [Fragaria vesca subsp. vesca]	XP_004287288	3.24845e-87	97.619	271.937	126	123
strawberryCLC_DN25_c752_g752	397	No Blast Hit
strawberryCLC_DN25_c753_g753	1853	gi|470117934|ref|XP_004295101.1|PREDICTED: GTP-binding protein SAR1A-like [Fragaria vesca subsp. vesca]	XP_004295101	7.92414e-132	100	393.66	192	192
strawberryCLC_DN25_c754_g754	1227	gi|470136609|ref|XP_004304079.1|PREDICTED: 1-aminocyclopropane-1-carboxylate oxidase [Fragaria vesca subsp. vesca]	XP_004304079	0	99.0625	619.002	320	317
strawberryCLC_DN25_c756_g756	2419	gi|470136230|ref|XP_004303899.1|PREDICTED: WD repeat-containing protein 26 [Fragaria vesca subsp. vesca]	XP_004303899	0	100	1109.75	578	578
strawberryCLC_DN25_c757_g757	1832	gi|764596001|ref|XP_011465968.1|PREDICTED: protein WVD2-like 1 [Fragaria vesca subsp. vesca]	XP_011465968	7.88957e-138	98.3402	416.772	241	237
strawberryCLC_DN25_c758_g758	1722	gi|470109572|ref|XP_004291067.1|PREDICTED: probable isoaspartyl peptidase/L-asparaginase 2 [Fragaria vesca subsp. vesca]	XP_004291067	0	99.6942	664.84	327	326
strawberryCLC_DN25_c759_g759	2900	gi|470110578|ref|XP_004291557.1|PREDICTED: uncharacterized protein LOC101292962 [Fragaria vesca subsp. vesca]	XP_004291557	0	99.3912	1338.55	657	653
strawberryCLC_DN25_c760_g760	1269	No Blast Hit
strawberryCLC_DN25_c761_g761	1198	No Blast Hit
strawberryCLC_DN25_c763_g763	2451	gi|764602007|ref|XP_011466642.1|PREDICTED: pentatricopeptide repeat-containing protein At5g02830, chloroplastic isoform X2 [Fragaria vesca subsp. vesca]	XP_011466642	0	97.8616	1548.49	795	778
strawberryCLC_DN25_c762_g762	3512	gi|470136902|ref|XP_004304220.1|PREDICTED: putative methylesterase 11, chloroplastic [Fragaria vesca subsp. vesca]	XP_004304220	4.26454e-147	99.0506	457.218	316	313
strawberryCLC_DN25_c767_g767	3078	gi|764509242|ref|XP_011459582.1|PREDICTED: uncharacterized protein LOC101307331 [Fragaria vesca subsp. vesca]	XP_011459582	0	99.1054	2035	1006	997
strawberryCLC_DN25_c764_g764	447	gi|470136367|ref|XP_004303965.1|PREDICTED: 50S ribosomal protein L27, chloroplastic [Fragaria vesca subsp. vesca]	XP_004303965	3.07702e-88	99.3289	265.003	149	148
strawberryCLC_DN25_c768_g768	923	gi|764548877|ref|XP_011459873.1|PREDICTED: pleiotropic drug resistance protein 2-like [Fragaria vesca subsp. vesca]	XP_011459873	0	100	642.884	307	307
strawberryCLC_DN25_c765_g765	1778	gi|401782498|dbj|BAM36552.1|cryptochrome1 [Fragaria x ananassa]	BAM36552	0	99.8311	1154.04	592	591
strawberryCLC_DN25_c766_g766	566	No Blast Hit
strawberryCLC_DN25_c769_g769	1949	gi|470128270|ref|XP_004300069.1|PREDICTED: UPF0047 protein C4A8.02c [Fragaria vesca subsp. vesca]	XP_004300069	1.0022e-110	96.7213	340.502	183	177
strawberryCLC_DN25_c771_g771	840	gi|1358146178|gb|PRQ20658.1|putative powdery mildew resistance protein, RPW8 [Rosa chinensis]	PRQ20658	4.57828e-61	87.1429	199.519	140	122
strawberryCLC_DN25_c770_g770	1238	gi|1358146178|gb|PRQ20658.1|putative powdery mildew resistance protein, RPW8 [Rosa chinensis]	PRQ20658	4.80347e-58	85.4167	196.052	144	123
strawberryCLC_DN25_c772_g772	596	gi|470111184|ref|XP_004291829.1|PREDICTED: thioredoxin H-type [Fragaria vesca subsp. vesca]	XP_004291829	6.41368e-49	97.7011	164.851	87	85
strawberryCLC_DN25_c774_g774	1736	gi|470114974|ref|XP_004293679.1|PREDICTED: alpha-glucosidase-like [Fragaria vesca subsp. vesca]	XP_004293679	0	99.308	1144.41	578	574
strawberryCLC_DN25_c776_g776	2864	gi|1366050931|ref|XP_024174387.1|protein NRT1/ PTR FAMILY 2.11-like [Rosa chinensis]gi|1358141609|gb|PRQ16089.1|putative proton-dependent oligopeptide transporter family, major facilitator superfamily [Rosa chinensis]	XP_024174387, PRQ16089	0	92.4115	1001.5	593	548
strawberryCLC_DN25_c775_g775	1550	gi|1366002631|ref|XP_024199409.1|uncharacterized protein LOC112202644 [Rosa chinensis]gi|1358160588|gb|PRQ35066.1|putative EEIG1/EHBP1 domain-containing protein [Rosa chinensis]	XP_024199409, PRQ35066	3.1389e-23	56.4286	114.39	140	79
strawberryCLC_DN25_c773_g773	11559	gi|764565856|ref|XP_011461878.1|PREDICTED: E3 ubiquitin-protein ligase UPL1 isoform X1 [Fragaria vesca subsp. vesca]	XP_011461878	0	99.4936	6921.25	3752	3733
strawberryCLC_DN25_c777_g777	1678	gi|470125326|ref|XP_004298654.1|PREDICTED: uncharacterized protein LOC101312925 [Fragaria vesca subsp. vesca]gi|764579772|ref|XP_011463735.1|PREDICTED: uncharacterized protein LOC101312925 [Fragaria vesca subsp. vesca]gi|764579776|ref|XP_011463736.1|PREDICTED: uncharacterized protein LOC101312925 [Fragaria vesca subsp. vesca]	XP_004298654, XP_011463735, XP_011463736	0	98.2796	855.129	465	457
strawberryCLC_DN25_c780_g780	1716	gi|470121654|ref|XP_004296877.1|PREDICTED: probable protein phosphatase 2C 34 [Fragaria vesca subsp. vesca]	XP_004296877	0	99.403	665.611	335	333
strawberryCLC_DN25_c778_g778	973	gi|470109627|ref|XP_004291094.1|PREDICTED: uncharacterized protein LOC101300780 [Fragaria vesca subsp. vesca]	XP_004291094	7.21502e-156	99.0566	448.358	318	315
strawberryCLC_DN25_c779_g779	1929	gi|1365962442|ref|XP_024180604.1|potassium transporter 4 [Rosa chinensis]gi|1358179891|gb|PRQ54366.1|putative potassium transporter [Rosa chinensis]	XP_024180604, PRQ54366	0	98.4683	848.581	457	450
strawberryCLC_DN25_c782_g782	2737	gi|470116930|ref|XP_004294625.1|PREDICTED: probable NOT transcription complex subunit VIP2 [Fragaria vesca subsp. vesca]	XP_004294625	0	99.422	922.539	519	516
strawberryCLC_DN25_c781_g781	1466	gi|470130794|ref|XP_004301287.1|PREDICTED: pentatricopeptide repeat-containing protein At1g74850, chloroplastic [Fragaria vesca subsp. vesca]	XP_004301287	1.06676e-164	100	496.893	248	248
strawberryCLC_DN25_c783_g783	2032	gi|470130694|ref|XP_004301238.1|PREDICTED: uncharacterized protein LOC101314284 [Fragaria vesca subsp. vesca]	XP_004301238	0	99.3976	1037.71	498	495
strawberryCLC_DN25_c786_g786	440	gi|470106816|ref|XP_004289754.1|PREDICTED: 3-isopropylmalate dehydrogenase 2, chloroplastic-like [Fragaria vesca subsp. vesca]gi|764524703|ref|XP_011457816.1|PREDICTED: 3-isopropylmalate dehydrogenase 2, chloroplastic-like [Fragaria vesca subsp. vesca]	XP_004289754, XP_011457816	1.64923e-52	89.2857	180.644	112	100
strawberryCLC_DN25_c785_g785	502	gi|764597002|ref|XP_011466129.1|PREDICTED: cyclic nucleotide-gated ion channel 1-like [Fragaria vesca subsp. vesca]gi|764597007|ref|XP_011466130.1|PREDICTED: cyclic nucleotide-gated ion channel 1-like [Fragaria vesca subsp. vesca]gi|764597011|ref|XP_011466131.1|PREDICTED: cyclic nucleotide-gated ion channel 1-like [Fragaria vesca subsp. vesca]	XP_011466129, XP_011466130, XP_011466131	3.87652e-96	100	300.056	164	164
strawberryCLC_DN25_c784_g784	855	gi|764561726|ref|XP_011461371.1|PREDICTED: regulation of nuclear pre-mRNA domain-containing protein 2-like isoform X1 [Fragaria vesca subsp. vesca]	XP_011461371	0	96.679	533.102	271	262
strawberryCLC_DN25_c787_g787	437	gi|470147947|ref|XP_004309538.1|PREDICTED: cytochrome P450 78A9-like [Fragaria vesca subsp. vesca]	XP_004309538	2.05931e-86	97.931	271.552	145	142
strawberryCLC_DN25_c788_g788	532	gi|764642440|ref|XP_011470979.1|PREDICTED: uncharacterized protein LOC101298564 isoform X2 [Fragaria vesca subsp. vesca]	XP_011470979	1.76679e-21	92.4528	101.293	53	49
strawberryCLC_DN25_c789_g789	1845	gi|470114614|ref|XP_004293506.1|PREDICTED: uncharacterized protein LOC101308261 [Fragaria vesca subsp. vesca]gi|764552616|ref|XP_011460292.1|PREDICTED: uncharacterized protein LOC101308261 [Fragaria vesca subsp. vesca]	XP_004293506, XP_011460292	0	98.8333	1120.15	600	593
strawberryCLC_DN25_c790_g790	2664	gi|470126884|ref|XP_004299412.1|PREDICTED: peroxisomal acyl-coenzyme A oxidase 1 [Fragaria vesca subsp. vesca]	XP_004299412	0	99.6988	1378.62	664	662
strawberryCLC_DN25_c791_g791	1399	gi|470125455|ref|XP_004298717.1|PREDICTED: copper chaperone for superoxide dismutase, chloroplastic/cytosolic [Fragaria vesca subsp. vesca]	XP_004298717	0	95.1049	531.946	286	272
strawberryCLC_DN25_c792_g792	1805	gi|470116252|ref|XP_004294298.1|PREDICTED: asparagine synthetase [glutamine-hydrolyzing] [Fragaria vesca subsp. vesca]	XP_004294298	0	99.6587	1184.86	586	584
strawberryCLC_DN25_c793_g793	6042	gi|764543870|ref|XP_011459345.1|PREDICTED: clustered mitochondria protein homolog [Fragaria vesca subsp. vesca]	XP_011459345	0	99.2404	3335.04	1843	1829
strawberryCLC_DN25_c794_g794	1237	gi|764585320|ref|XP_004299559.2|PREDICTED: cyclin-dependent kinase D-3 [Fragaria vesca subsp. vesca]	XP_004299559	0	99.2519	823.543	401	398
strawberryCLC_DN25_c795_g795	3556	gi|470128264|ref|XP_004300066.1|PREDICTED: probable cellulose synthase A catalytic subunit 3 [UDP-forming] [Fragaria vesca subsp. vesca]	XP_004300066	0	99.9047	1993.39	1049	1048
strawberryCLC_DN25_c798_g798	2136	gi|470133349|ref|XP_004302529.1|PREDICTED: AMP deaminase [Fragaria vesca subsp. vesca]	XP_004302529	0	99.7191	1451.03	712	710
strawberryCLC_DN25_c797_g797	302	gi|470103568|ref|XP_004288207.1|PREDICTED: annexin D2-like [Fragaria vesca subsp. vesca]	XP_004288207	2.13611e-27	100	111.309	54	54
strawberryCLC_DN25_c796_g796	1694	gi|470111524|ref|XP_004291997.1|PREDICTED: UPF0496 protein At4g34320-like [Fragaria vesca subsp. vesca]	XP_004291997	0	90.6404	699.508	406	368
strawberryCLC_DN25_c799_g799	1360	gi|470126237|ref|XP_004299097.1|PREDICTED: ras-related protein Rab7 [Fragaria vesca subsp. vesca]	XP_004299097	5.74428e-108	90.9548	327.405	199	181
strawberryCLC_DN25_c802_g802	671	gi|470123334|ref|XP_004297682.1|PREDICTED: pyruvate dehydrogenase E1 component subunit alpha, mitochondrial [Fragaria vesca subsp. vesca]	XP_004297682	7.22781e-152	99.1031	436.802	223	221
strawberryCLC_DN25_c800_g800	518	gi|470147875|ref|XP_004309503.1|PREDICTED: 60S ribosomal protein L9-1-like [Fragaria vesca subsp. vesca]	XP_004309503	3.15556e-90	99.3421	270.781	152	151
strawberryCLC_DN25_c801_g801	2091	gi|470116920|ref|XP_004294620.1|PREDICTED: exocyst complex component EXO70A1-like [Fragaria vesca subsp. vesca]	XP_004294620	0	99.6678	1061.21	602	600
strawberryCLC_DN25_c803_g803	2150	gi|470101638|ref|XP_004287277.1|PREDICTED: putative clathrin assembly protein At5g35200 [Fragaria vesca subsp. vesca]	XP_004287277	0	97.7901	927.932	543	531
strawberryCLC_DN25_c805_g805	325	gi|470140156|ref|XP_004305809.1|PREDICTED: KH domain-containing protein At4g18375 [Fragaria vesca subsp. vesca]	XP_004305809	1.67478e-19	94	92.4337	50	47
strawberryCLC_DN25_c804_g804	4971	gi|764573342|ref|XP_004296959.2|PREDICTED: phosphoglucan, water dikinase, chloroplastic [Fragaria vesca subsp. vesca]	XP_004296959	0	98.7406	2233.37	1191	1176
strawberryCLC_DN25_c806_g806	2268	gi|470110737|ref|XP_004291628.1|PREDICTED: alkaline/neutral invertase E, chloroplastic [Fragaria vesca subsp. vesca]	XP_004291628	0	99.064	1314.29	641	635
strawberryCLC_DN25_c807_g807	2419	gi|764521399|ref|XP_011470058.1|PREDICTED: bifunctional aspartokinase/homoserine dehydrogenase 2, chloroplastic-like isoform X1 [Fragaria vesca subsp. vesca]	XP_011470058	0	99.2556	1650.95	806	800
strawberryCLC_DN25_c808_g808	1101	gi|764598300|ref|XP_011466267.1|PREDICTED: protein transport protein SEC13 homolog B-like [Fragaria vesca subsp. vesca]	XP_011466267	0	99.6599	594.734	294	293
strawberryCLC_DN25_c809_g809	4213	gi|470130566|ref|XP_004301174.1|PREDICTED: probable phosphoribosylformylglycinamidine synthase, chloroplastic/mitochondrial [Fragaria vesca subsp. vesca]	XP_004301174	0	99.2775	2719.88	1384	1374
strawberryCLC_DN25_c810_g810	2514	gi|470121451|ref|XP_004296782.1|PREDICTED: probable 1-deoxy-D-xylulose-5-phosphate synthase, chloroplastic [Fragaria vesca subsp. vesca]	XP_004296782	0	99.8582	1452.96	705	704
strawberryCLC_DN25_c811_g811	1266	gi|470116364|ref|XP_004294352.1|PREDICTED: protein disulfide-isomerase 5-3 [Fragaria vesca subsp. vesca]	XP_004294352	0	99.6564	595.504	291	290
strawberryCLC_DN25_c812_g812	4419	gi|470115728|ref|XP_004294044.1|PREDICTED: AP-2 complex subunit alpha-1-like [Fragaria vesca subsp. vesca]	XP_004294044	0	99.2886	1989.54	984	977
strawberryCLC_DN25_c813_g813	2835	gi|470109392|ref|XP_004290982.1|PREDICTED: U3 small nucleolar RNA-associated protein 4 [Fragaria vesca subsp. vesca]	XP_004290982	0	99.711	1356.66	692	690
strawberryCLC_DN25_c815_g815	5549	gi|764608626|ref|XP_011467311.1|PREDICTED: ribonuclease E/G-like protein, chloroplastic [Fragaria vesca subsp. vesca]	XP_011467311	0	99.5221	1596.25	837	833
strawberryCLC_DN25_c814_g814	1363	gi|470137586|ref|XP_004304544.1|PREDICTED: probable protein S-acyltransferase 7 [Fragaria vesca subsp. vesca]	XP_004304544	0	99.7743	861.292	443	442
strawberryCLC_DN25_c816_g816	416	gi|764539647|ref|XP_011459011.1|PREDICTED: pentatricopeptide repeat-containing protein At5g25630 [Fragaria vesca subsp. vesca]	XP_011459011	1.17245e-57	100	198.749	93	93
strawberryCLC_DN25_c817_g817	3588	gi|470126134|ref|XP_004299048.1|PREDICTED: uncharacterized protein LOC101308084 [Fragaria vesca subsp. vesca]	XP_004299048	0	99.1928	2286.92	1115	1106
strawberryCLC_DN25_c818_g818	532	gi|1366027793|ref|XP_024166335.1|peptidyl-prolyl cis-trans isomerase [Rosa chinensis]gi|1358147491|gb|PRQ21970.1|putative peptidylprolyl isomerase [Rosa chinensis]	XP_024166335, PRQ21970	1.20645e-48	98.7179	164.851	78	77
strawberryCLC_DN25_c820_g820	987	gi|470121476|ref|XP_004296793.1|PREDICTED: inactive beta-amylase 9 [Fragaria vesca subsp. vesca]	XP_004296793	0	98.7842	635.95	329	325
strawberryCLC_DN25_c819_g819	2521	gi|470135555|ref|XP_004303579.1|PREDICTED: long chain acyl-CoA synthetase 8 [Fragaria vesca subsp. vesca]	XP_004303579	0	98.3562	1408.28	730	718
strawberryCLC_DN25_c821_g821	5883	gi|764624501|ref|XP_011468961.1|PREDICTED: BTB/POZ domain-containing protein POB1-like [Fragaria vesca subsp. vesca]	XP_011468961	0	99.4624	1115.52	558	555
strawberryCLC_DN25_c823_g823	1631	gi|470128139|ref|XP_004300009.1|PREDICTED: 60S ribosomal protein L30 [Fragaria vesca subsp. vesca]gi|470129508|ref|XP_004300658.1|PREDICTED: 60S ribosomal protein L30 [Fragaria vesca subsp. vesca]gi|1366046388|ref|XP_024173090.1|60S ribosomal protein L30-like [Rosa chinensis]gi|1358147042|gb|PRQ21522.1|putative ribosomal protein L30e [Rosa chinensis]	XP_004300009, XP_004300658, XP_024173090, PRQ21522	7.47512e-59	100	200.675	97	97
strawberryCLC_DN25_c822_g822	663	gi|764594455|ref|XP_011465627.1|PREDICTED: uncharacterized protein LOC105351807 [Fragaria vesca subsp. vesca]	XP_011465627	1.42703e-98	98.895	294.278	181	179
strawberryCLC_DN25_c824_g824	1150	gi|764532433|ref|XP_011458448.1|PREDICTED: uncharacterized aarF domain-containing protein kinase At1g71810, chloroplastic [Fragaria vesca subsp. vesca]	XP_011458448	4.05496e-19	94.6429	100.523	56	53
strawberryCLC_DN25_c827_g827	2654	gi|470130324|ref|XP_004301053.1|PREDICTED: protein transport protein Sec24-like At4g32640 [Fragaria vesca subsp. vesca]	XP_004301053	0	99.5122	1541.55	820	816
strawberryCLC_DN25_c825_g825	2741	gi|470117092|ref|XP_004294698.1|PREDICTED: cytochrome P450 98A2 [Fragaria vesca subsp. vesca]	XP_004294698	0	99.4175	1063.52	515	512
strawberryCLC_DN25_c826_g826	506	gi|764585573|ref|XP_004299599.2|PREDICTED: LOW QUALITY PROTEIN: transcription factor MYB1R1 [Fragaria vesca subsp. vesca]	XP_004299599	4.61327e-65	86.8966	210.69	145	126
strawberryCLC_DN25_c833_g833	3403	gi|764614639|ref|XP_011467890.1|PREDICTED: uncharacterized protein LOC101298820 [Fragaria vesca subsp. vesca]	XP_011467890	0	98.3146	1981.84	1068	1050
strawberryCLC_DN25_c834_g834	490	gi|1358172114|gb|PRQ46589.1|putative arabinogalactan peptide, AGP [Rosa chinensis]	PRQ46589	9.70573e-21	93.8776	89.7373	49	46
strawberryCLC_DN25_c835_g835	762	gi|470140452|ref|XP_004305954.1|PREDICTED: transcription factor MYB44-like [Fragaria vesca subsp. vesca]	XP_004305954	1.77136e-93	93.3649	285.419	211	197
strawberryCLC_DN25_c828_g828	496	No Blast Hit
strawberryCLC_DN25_c832_g832	505	No Blast Hit
strawberryCLC_DN25_c831_g831	1181	No Blast Hit
strawberryCLC_DN25_c830_g830	806	No Blast Hit
strawberryCLC_DN25_c829_g829	974	No Blast Hit
strawberryCLC_DN25_c836_g836	2799	gi|470136513|ref|XP_004304035.1|PREDICTED: uncharacterized protein LOC101309466 [Fragaria vesca subsp. vesca]	XP_004304035	0	100	556.984	271	271
strawberryCLC_DN25_c837_g837	429	gi|470127334|ref|XP_004299627.1|PREDICTED: 1-aminocyclopropane-1-carboxylate oxidase homolog [Fragaria vesca subsp. vesca]gi|764585806|ref|XP_011464570.1|PREDICTED: 1-aminocyclopropane-1-carboxylate oxidase homolog [Fragaria vesca subsp. vesca]	XP_004299627, XP_011464570	1.09431e-86	100	266.544	128	128
strawberryCLC_DN25_c843_g843	1146	gi|763751401|gb|KJB18789.1|hypothetical protein B456_003G069800 [Gossypium raimondii]	KJB18789	0	100	582.408	283	283
strawberryCLC_DN25_c845_g845	2599	gi|470104105|ref|XP_004288455.1|PREDICTED: cellulose synthase-like protein G2 [Fragaria vesca subsp. vesca]	XP_004288455	0	97.3829	1460.28	726	707
strawberryCLC_DN25_c844_g844	353	No Blast Hit
strawberryCLC_DN25_c838_g838	371	gi|470127334|ref|XP_004299627.1|PREDICTED: 1-aminocyclopropane-1-carboxylate oxidase homolog [Fragaria vesca subsp. vesca]gi|764585806|ref|XP_011464570.1|PREDICTED: 1-aminocyclopropane-1-carboxylate oxidase homolog [Fragaria vesca subsp. vesca]	XP_004299627, XP_011464570	1.8386e-81	99.187	252.292	123	122
strawberryCLC_DN25_c842_g842	1265	gi|470144021|ref|XP_004307665.1|PREDICTED: probable protein phosphatase 2C 25 [Fragaria vesca subsp. vesca]	XP_004307665	0	97.8462	590.497	325	318
strawberryCLC_DN25_c841_g841	1641	gi|470114572|ref|XP_004293488.1|PREDICTED: UDP-N-acetylglucosamine transferase subunit ALG14 homolog isoform X1 [Fragaria vesca subsp. vesca]	XP_004293488	1.02001e-137	98.4252	409.453	254	250
strawberryCLC_DN25_c840_g840	1941	gi|764571598|ref|XP_011462686.1|PREDICTED: pentatricopeptide repeat-containing protein At3g14730 [Fragaria vesca subsp. vesca]	XP_011462686	3.18985e-150	98.6486	458.373	222	219
strawberryCLC_DN25_c839_g839	457	gi|470109589|ref|XP_004291075.1|PREDICTED: cysteine proteinase RD21a [Fragaria vesca subsp. vesca]	XP_004291075	4.07477e-58	100	197.208	91	91
strawberryCLC_DN25_c846_g846	410	gi|470125549|ref|XP_004298764.1|PREDICTED: short-chain dehydrogenase/reductase 2b-like [Fragaria vesca subsp. vesca]	XP_004298764	1.06552e-89	98.5294	271.166	136	134
strawberryCLC_DN25_c847_g847	1395	gi|470141784|ref|XP_004306608.1|PREDICTED: protein LHY-like [Fragaria vesca subsp. vesca]gi|764623609|ref|XP_011468882.1|PREDICTED: protein LHY-like [Fragaria vesca subsp. vesca]gi|764623616|ref|XP_011468883.1|PREDICTED: protein LHY-like [Fragaria vesca subsp. vesca]gi|764623620|ref|XP_011468884.1|PREDICTED: protein LHY-like [Fragaria vesca subsp. vesca]	XP_004306608, XP_011468882, XP_011468883, XP_011468884	0	98.0603	753.051	464	455
strawberryCLC_DN25_c852_g852	979	gi|470137513|ref|XP_004304508.1|PREDICTED: pyridoxal 5'-phosphate synthase-like subunit PDX1.2 [Fragaria vesca subsp. vesca]	XP_004304508	0	97.0395	586.645	304	295
strawberryCLC_DN25_c853_g853	450	No Blast Hit
strawberryCLC_DN25_c848_g848	836	gi|728821495|gb|KHG04362.1|DEAD-box ATP-dependent RNA helicase 56 [Gossypium arboreum]	KHG04362	1.70702e-109	94.152	328.176	171	161
strawberryCLC_DN25_c849_g849	465	gi|470140640|ref|XP_004306047.1|PREDICTED: uncharacterized protein LOC101315266 [Fragaria vesca subsp. vesca]	XP_004306047	3.47497e-88	100	276.174	155	155
strawberryCLC_DN25_c854_g854	716	gi|470104153|ref|XP_004288479.1|PREDICTED: cyclin-dependent kinase E-1 [Fragaria vesca subsp. vesca]	XP_004288479	1.87949e-134	99.1189	395.971	227	225
strawberryCLC_DN25_c855_g855	894	gi|764591571|ref|XP_011465272.1|PREDICTED: uncharacterized protein LOC101300825 [Fragaria vesca subsp. vesca]	XP_011465272	0	98.9899	579.326	297	294
strawberryCLC_DN25_c856_g856	2661	gi|470121877|ref|XP_004296983.1|PREDICTED: adenosylhomocysteinase [Fragaria vesca subsp. vesca]	XP_004296983	0	100	916.761	477	477
strawberryCLC_DN25_c851_g851	544	gi|470107924|ref|XP_004290288.1|PREDICTED: probable cysteine proteinase A494 [Fragaria vesca subsp. vesca]	XP_004290288	1.03614e-105	98.0645	317.005	155	152
strawberryCLC_DN25_c850_g850	1026	gi|470117407|ref|XP_004294849.1|PREDICTED: KH domain-containing protein At3g08620-like [Fragaria vesca subsp. vesca]	XP_004294849	0	100	573.163	280	280
strawberryCLC_DN25_c857_g857	775	gi|764612961|ref|XP_011467740.1|PREDICTED: uncharacterized protein At4g06744 [Fragaria vesca subsp. vesca]	XP_011467740	2.59555e-164	98	473.781	250	245
strawberryCLC_DN25_c858_g858	808	gi|470121818|ref|XP_004296954.1|PREDICTED: endo-1,3;1,4-beta-D-glucanase-like [Fragaria vesca subsp. vesca]	XP_004296954	2.10403e-169	99.1701	477.248	241	239
strawberryCLC_DN25_c859_g859	2200	gi|764622911|ref|XP_011468826.1|PREDICTED: zinc finger CCCH domain-containing protein 30-like [Fragaria vesca subsp. vesca]	XP_011468826	0	99.7131	1226.08	697	695
strawberryCLC_DN25_c860_g860	9761	gi|764610380|ref|XP_011467498.1|PREDICTED: uncharacterized protein LOC101298156 [Fragaria vesca subsp. vesca]	XP_011467498	0	99.2315	6289.14	3253	3228
strawberryCLC_DN25_c861_g861	714	gi|164521185|gb|ABY60454.1|putative polyubiquitin, partial [Adonis aestivalis var. palaestina]	ABY60454	1.46048e-167	100	472.626	238	238
strawberryCLC_DN25_c863_g863	335	gi|1365933090|ref|XP_024170908.1|transmembrane ascorbate ferrireductase 1-like isoform X1 [Rosa chinensis]	XP_024170908	3.21788e-16	85.3659	67.781	41	35
strawberryCLC_DN25_c862_g862	995	gi|764517991|ref|XP_011467223.1|PREDICTED: calcium-binding protein CML24-like [Fragaria vesca subsp. vesca]	XP_011467223	3.13302e-89	100	273.092	138	138
strawberryCLC_DN25_c864_g864	892	gi|470133842|ref|XP_004302768.1|PREDICTED: uncharacterized protein LOC101302375 [Fragaria vesca subsp. vesca]	XP_004302768	0	98.9474	549.666	285	282
strawberryCLC_DN25_c869_g869	1356	gi|470127597|ref|XP_004299754.1|PREDICTED: prefoldin subunit 1 [Fragaria vesca subsp. vesca]	XP_004299754	5.42247e-53	97.8723	183.726	94	92
strawberryCLC_DN25_c870_g870	334	gi|1365992569|ref|XP_024194833.1|prefoldin subunit 1 [Rosa chinensis]gi|1358162470|gb|PRQ36947.1|putative prefoldin [Rosa chinensis]	XP_024194833, PRQ36947	1.79206e-20	97.7778	89.3521	45	44
strawberryCLC_DN25_c865_g865	1758	gi|470109897|ref|XP_004291224.1|PREDICTED: ABC transporter E family member 2 [Fragaria vesca subsp. vesca]	XP_004291224	0	100	1184.09	574	574
strawberryCLC_DN25_c867_g867	462	gi|470102610|ref|XP_004287744.1|PREDICTED: endochitinase-like [Fragaria vesca subsp. vesca]	XP_004287744	4.4768e-93	90.9091	282.337	154	140
strawberryCLC_DN25_c866_g866	527	gi|764566706|ref|XP_011462020.1|PREDICTED: calcium-transporting ATPase 12, plasma membrane-type-like [Fragaria vesca subsp. vesca]	XP_011462020	5.68546e-114	97.7143	356.681	175	171
strawberryCLC_DN25_c868_g868	783	gi|470111182|ref|XP_004291828.1|PREDICTED: LON peptidase N-terminal domain and RING finger protein 1 [Fragaria vesca subsp. vesca]	XP_004291828	5.59405e-122	99.5885	358.607	243	242
strawberryCLC_DN25_c871_g871	879	gi|470115852|ref|XP_004294105.1|PREDICTED: uncharacterized protein At3g15000, mitochondrial-like [Fragaria vesca subsp. vesca]	XP_004294105	4.3746e-113	98.5075	342.043	201	198
strawberryCLC_DN25_c873_g873	320	gi|470113904|ref|XP_004293159.1|PREDICTED: uncharacterized protein LOC101315314 [Fragaria vesca subsp. vesca]	XP_004293159	1.16864e-50	93.3962	181.415	106	99
strawberryCLC_DN25_c872_g872	395	gi|470113904|ref|XP_004293159.1|PREDICTED: uncharacterized protein LOC101315314 [Fragaria vesca subsp. vesca]	XP_004293159	7.93471e-63	90.8397	217.624	131	119
strawberryCLC_DN25_c874_g874	5507	gi|325126872|ref|YP_004286109.1|ATP synthase CF1 beta subunit [Fragaria vesca subsp. vesca]gi|408830252|ref|YP_006883270.1|ATP synthase CF1 beta subunit (chloroplast) [Fragaria vesca subsp. bracteata]gi|408830327|ref|YP_006883344.1|ATP synthase CF1 beta subunit [Fragaria mandshurica]gi|428697206|ref|YP_007025390.1|ATP synthase CF1 beta subunit (chloroplast) [Fragaria chiloensis]gi|428697292|ref|Y…	YP_004286109, YP_006883270, YP_006883344, YP_007025390, YP_007025475, YP_009430549, ADY15358, AET62661, AET62746, AFC17649, AFC17723, AFS89554, AGN71716, AGN71801, AGN71886, AGN72141, AKI30821, AKI30898, AKI30976, AKI31135, AKI31211, AQW41437, ARC98980, ARD02230, ARD03311, ARD03389, ARD04780, ARJ62537	0	100	971.074	481	481
strawberryCLC_DN25_c875_g875	4137	gi|764521219|ref|XP_011469890.1|PREDICTED: ABC transporter D family member 1 [Fragaria vesca subsp. vesca]	XP_011469890	0	99.1058	2590.45	1342	1330
strawberryCLC_DN25_c876_g876	1651	gi|764580638|ref|XP_011463878.1|PREDICTED: lysine-specific demethylase rbr-2 [Fragaria vesca subsp. vesca]gi|764580641|ref|XP_011463879.1|PREDICTED: lysine-specific demethylase rbr-2 [Fragaria vesca subsp. vesca]gi|764580644|ref|XP_011463880.1|PREDICTED: lysine-specific demethylase rbr-2 [Fragaria vesca subsp. vesca]	XP_011463878, XP_011463879, XP_011463880	0	97.0856	1050.81	549	533
strawberryCLC_DN25_c877_g877	3176	gi|470148589|ref|XP_004309839.1|PREDICTED: putative receptor-like protein kinase At3g47110 [Fragaria vesca subsp. vesca]	XP_004309839	0	99.2611	806.594	406	403
strawberryCLC_DN25_c878_g878	562	No Blast Hit
strawberryCLC_DN25_c881_g881	426	No Blast Hit
strawberryCLC_DN25_c879_g879	513	No Blast Hit
strawberryCLC_DN25_c880_g880	715	gi|470107193|ref|XP_004289933.1|PREDICTED: inorganic phosphate transporter 1-4 [Fragaria vesca subsp. vesca]	XP_004289933	3.58545e-112	99.4709	341.658	189	188
strawberryCLC_DN25_c882_g882	1362	gi|764515309|ref|XP_011465074.1|PREDICTED: E3 ubiquitin-protein ligase RGLG1 isoform X2 [Fragaria vesca subsp. vesca]	XP_011465074	0	99.0964	655.981	332	329
strawberryCLC_DN25_c883_g883	453	gi|470121311|ref|XP_004296719.1|PREDICTED: ABC transporter I family member 6, chloroplastic [Fragaria vesca subsp. vesca]	XP_004296719	3.91926e-42	100	151.754	73	73
strawberryCLC_DN25_c884_g884	3931	gi|470147926|ref|XP_004309528.1|PREDICTED: alcohol dehydrogenase-like 4 [Fragaria vesca subsp. vesca]	XP_004309528	0	98.6877	726.472	381	376
strawberryCLC_DN25_c885_g885	1313	gi|470148197|ref|XP_004309656.1|PREDICTED: transcription factor ILR3-like [Fragaria vesca subsp. vesca]	XP_004309656	6.90049e-167	97.9167	478.019	240	235
strawberryCLC_DN25_c886_g886	431	gi|1365991224|ref|XP_024194144.1|uncharacterized protein LOC112197625 isoform X4 [Rosa chinensis]	XP_024194144	4.29614e-45	98.6301	154.451	73	72
strawberryCLC_DN25_c887_g887	1443	gi|470117509|ref|XP_004294900.1|PREDICTED: heat shock protein 90-2 [Fragaria vesca subsp. vesca]	XP_004294900	0	99.7921	892.878	481	480
strawberryCLC_DN25_c888_g888	908	gi|470108125|ref|XP_004290382.1|PREDICTED: uncharacterized protein LOC101299254 [Fragaria vesca subsp. vesca]	XP_004290382	1.49407e-126	97.9592	368.622	196	192
strawberryCLC_DN25_c889_g889	715	gi|470108125|ref|XP_004290382.1|PREDICTED: uncharacterized protein LOC101299254 [Fragaria vesca subsp. vesca]	XP_004290382	1.92859e-128	97.5	370.548	200	195
strawberryCLC_DN25_c890_g890	1048	gi|1365931867|ref|XP_024185237.1|E3 ubiquitin-protein ligase RNFT1-like [Rosa chinensis]gi|1358185194|gb|PRQ59668.1|putative transcription factor C2H2 family [Rosa chinensis]	XP_024185237, PRQ59668	0	95.8824	634.41	340	326
strawberryCLC_DN25_c893_g893	1910	gi|470147808|ref|XP_004309470.1|PREDICTED: RING finger protein 10-like [Fragaria vesca subsp. vesca]	XP_004309470	0	98.7805	768.074	410	405
strawberryCLC_DN25_c895_g895	2618	gi|470128321|ref|XP_004300092.1|PREDICTED: uncharacterized transporter YBR287W-like [Fragaria vesca subsp. vesca]	XP_004300092	0	99.5157	759.599	413	411
strawberryCLC_DN25_c891_g891	672	gi|470117248|ref|XP_004294773.1|PREDICTED: UDP-glycosyltransferase 87A1-like [Fragaria vesca subsp. vesca]	XP_004294773	8.59953e-75	99.1453	242.662	117	116
strawberryCLC_DN25_c892_g892	2081	gi|470109336|ref|XP_004290955.1|PREDICTED: casein kinase II subunit alpha-like [Fragaria vesca subsp. vesca]	XP_004290955	0	98.7915	617.846	331	327
strawberryCLC_DN25_c894_g894	1083	gi|470126989|ref|XP_004299462.1|PREDICTED: succinyl-CoA ligase [ADP-forming] subunit alpha-2, mitochondrial [Fragaria vesca subsp. vesca]	XP_004299462	7.89801e-177	99.6656	503.827	299	298
strawberryCLC_DN25_c896_g896	1130	gi|470126728|ref|XP_004299335.1|PREDICTED: NEP1-interacting protein-like 2 isoform X2 [Fragaria vesca subsp. vesca]	XP_004299335	9.52237e-101	99.3976	306.605	166	165
strawberryCLC_DN25_c899_g899	1724	gi|470132758|ref|XP_004302243.1|PREDICTED: pyrophosphate-energized vacuolar membrane proton pump 1-like [Fragaria vesca subsp. vesca]	XP_004302243	0	99.8152	1031.55	541	540
strawberryCLC_DN25_c900_g900	465	gi|764599594|ref|XP_011466407.1|PREDICTED: coiled-coil domain-containing protein 30 isoform X2 [Fragaria vesca subsp. vesca]	XP_011466407	2.4433e-77	93.5484	246.899	155	145
strawberryCLC_DN25_c897_g897	2062	gi|764626575|ref|XP_011469144.1|PREDICTED: transketolase, chloroplastic [Fragaria vesca subsp. vesca]	XP_011469144	0	99.2636	1308.51	679	674
strawberryCLC_DN25_c898_g898	2571	gi|470127900|ref|XP_004299896.1|PREDICTED: MACPF domain-containing protein At4g24290 [Fragaria vesca subsp. vesca]	XP_004299896	0	99.654	1149.81	578	576
strawberryCLC_DN25_c901_g901	1207	gi|470109464|ref|XP_004291017.1|PREDICTED: vacuolar-processing enzyme [Fragaria vesca subsp. vesca]	XP_004291017	0	100	744.962	390	390
strawberryCLC_DN25_c903_g903	1174	gi|470117361|ref|XP_004294827.1|PREDICTED: uncharacterized protein LOC101300802 [Fragaria vesca subsp. vesca]	XP_004294827	0	98.7179	796.193	390	385
strawberryCLC_DN25_c902_g902	4515	gi|470122517|ref|XP_004297287.1|PREDICTED: cell division cycle and apoptosis regulator protein 1 [Fragaria vesca subsp. vesca]	XP_004297287	0	97.2618	1382.85	913	888
strawberryCLC_DN25_c905_g905	1007	gi|470108591|ref|XP_004290596.1|PREDICTED: E3 ubiquitin-protein ligase MBR2 [Fragaria vesca subsp. vesca]	XP_004290596	0	98.5075	566.229	335	330
strawberryCLC_DN25_c904_g904	542	gi|764624321|ref|XP_011468943.1|PREDICTED: rhodanese-like domain-containing protein 4, chloroplastic [Fragaria vesca subsp. vesca]	XP_011468943	5.77443e-56	100	192.2	134	134
strawberryCLC_DN25_c906_g906	1251	gi|470142000|ref|XP_004306710.1|PREDICTED: basic endochitinase-like [Fragaria vesca subsp. vesca]	XP_004306710	0	98.6667	608.601	300	296
strawberryCLC_DN25_c909_g909	1796	gi|470104709|ref|XP_004288739.1|PREDICTED: ankyrin repeat protein SKIP35-like [Fragaria vesca subsp. vesca]gi|764506562|ref|XP_011466463.1|PREDICTED: ankyrin repeat protein SKIP35-like [Fragaria vesca subsp. vesca]gi|764506566|ref|XP_011466484.1|PREDICTED: ankyrin repeat protein SKIP35-like [Fragaria vesca subsp. vesca]	XP_004288739, XP_011466463, XP_011466484	0	99.4983	1187.56	598	595
strawberryCLC_DN25_c907_g907	1018	No Blast Hit
strawberryCLC_DN25_c908_g908	1175	gi|470109554|ref|XP_004291059.1|PREDICTED: probable magnesium transporter NIPA9 [Fragaria vesca subsp. vesca]	XP_004291059	0	100	562.377	332	332
strawberryCLC_DN25_c910_g910	4964	gi|470135880|ref|XP_004303734.1|PREDICTED: phosphoinositide phosphatase SAC2-like [Fragaria vesca subsp. vesca]	XP_004303734	0	100	1701.41	830	830
strawberryCLC_DN25_c913_g913	411	No Blast Hit
strawberryCLC_DN25_c911_g911	1400	gi|470137725|ref|XP_004304613.1|PREDICTED: formate dehydrogenase, mitochondrial [Fragaria vesca subsp. vesca]	XP_004304613	0	100	769.615	375	375
strawberryCLC_DN25_c912_g912	521	gi|1365949016|ref|XP_024175902.1|probable serine/threonine-protein kinase At1g01540 [Rosa chinensis]gi|1358183775|gb|PRQ58249.1|putative protein kinase RLK-Pelle-RLCK-V family [Rosa chinensis]	XP_024175902, PRQ58249	3.45767e-47	97.5904	169.859	83	81
strawberryCLC_DN25_c914_g914	465	gi|764592777|ref|XP_011465401.1|PREDICTED: uncharacterized protein LOC105351742 [Fragaria vesca subsp. vesca]	XP_011465401	1.35478e-70	96.6887	221.861	151	146
strawberryCLC_DN25_c915_g915	1448	gi|764535488|ref|XP_011458708.1|PREDICTED: glutathione S-transferase-like [Fragaria vesca subsp. vesca]	XP_011458708	1.10721e-148	98.1308	432.565	214	210
strawberryCLC_DN25_c920_g920	2758	gi|470121425|ref|XP_004296769.1|PREDICTED: DNA topoisomerase 1-like [Fragaria vesca subsp. vesca]	XP_004296769	0	99.4033	1481.46	838	833
strawberryCLC_DN25_c917_g917	973	gi|470104358|ref|XP_004288572.1|PREDICTED: uncharacterized protein LOC101292346 [Fragaria vesca subsp. vesca]	XP_004288572	2.40441e-173	98.3471	496.123	242	238
strawberryCLC_DN25_c921_g921	3283	gi|764625711|ref|XP_011469062.1|PREDICTED: homeobox-leucine zipper protein ANTHOCYANINLESS 2 isoform X2 [Fragaria vesca subsp. vesca]	XP_011469062	0	99.391	1448.34	821	816
strawberryCLC_DN25_c916_g916	604	gi|764635562|ref|XP_011470121.1|PREDICTED: uncharacterized protein LOC101314998 isoform X1 [Fragaria vesca subsp. vesca]	XP_011470121	5.79655e-103	100	303.138	166	166
strawberryCLC_DN25_c919_g919	2113	gi|470104504|ref|XP_004288638.1|PREDICTED: CLPTM1-like membrane protein cnrB [Fragaria vesca subsp. vesca]	XP_004288638	0	99.2933	1072.38	566	562
strawberryCLC_DN25_c922_g922	1563	gi|764576455|ref|XP_011463192.1|PREDICTED: uncharacterized protein LOC101307300 isoform X3 [Fragaria vesca subsp. vesca]	XP_011463192	0	99.2322	1043.11	521	517
strawberryCLC_DN25_c918_g918	1023	No Blast Hit
strawberryCLC_DN25_c923_g923	863	gi|470109919|ref|XP_004291235.1|PREDICTED: pentatricopeptide repeat-containing protein At5g10690 [Fragaria vesca subsp. vesca]	XP_004291235	0	98.9547	579.711	287	284
strawberryCLC_DN25_c926_g926	1219	gi|470101572|ref|XP_004287244.1|PREDICTED: uncharacterized protein LOC101299028 [Fragaria vesca subsp. vesca]	XP_004287244	1.64562e-177	100	504.212	255	255
strawberryCLC_DN25_c925_g925	463	gi|470122571|ref|XP_004297314.1|PREDICTED: uncharacterized protein LOC101308457 [Fragaria vesca subsp. vesca]	XP_004297314	2.01612e-63	94	201.83	150	141
strawberryCLC_DN25_c924_g924	5898	gi|470118304|ref|XP_004295271.1|PREDICTED: uncharacterized protein LOC101297625 [Fragaria vesca subsp. vesca]	XP_004295271	0	97.9575	2165.58	1224	1199
strawberryCLC_DN25_c927_g927	663	No Blast Hit
strawberryCLC_DN25_c930_g930	1589	gi|470136345|ref|XP_004303955.1|PREDICTED: UDP-glucose flavonoid 3-O-glucosyltransferase 6-like [Fragaria vesca subsp. vesca]	XP_004303955	0	99.7859	929.858	467	466
strawberryCLC_DN25_c929_g929	1659	gi|470128993|ref|XP_004300416.1|PREDICTED: inositol-tetrakisphosphate 1-kinase 1 [Fragaria vesca subsp. vesca]	XP_004300416	0	99.7214	648.277	359	358
strawberryCLC_DN25_c928_g928	755	gi|470133830|ref|XP_004302762.1|PREDICTED: F-box protein At2g39490-like [Fragaria vesca subsp. vesca]	XP_004302762	1.80348e-168	99.6016	480.33	251	250
strawberryCLC_DN25_c931_g931	1568	gi|470143148|ref|XP_004307244.1|PREDICTED: pentatricopeptide repeat-containing protein At1g02150 [Fragaria vesca subsp. vesca]	XP_004307244	0	100	928.317	446	446
strawberryCLC_DN25_c933_g933	714	gi|764561430|ref|XP_011461331.1|PREDICTED: serine/arginine repetitive matrix protein 1 isoform X2 [Fragaria vesca subsp. vesca]	XP_011461331	2.56269e-46	98.7654	174.866	162	160
strawberryCLC_DN25_c932_g932	1600	gi|470125845|ref|XP_004298908.1|PREDICTED: dynamin-related protein 5A [Fragaria vesca subsp. vesca]	XP_004298908	0	99.4371	1065.06	533	530
strawberryCLC_DN25_c934_g934	452	gi|1366009702|ref|XP_024157895.1|(S)-2-hydroxy-acid oxidase GLO1 isoform X1 [Rosa chinensis]gi|1366009704|ref|XP_024157896.1|(S)-2-hydroxy-acid oxidase GLO1 isoform X1 [Rosa chinensis]gi|1358156234|gb|PRQ30712.1|putative (S)-2-hydroxy-acid oxidase [Rosa chinensis]	XP_024157895, XP_024157896, PRQ30712	1.55237e-40	100	149.058	72	72
strawberryCLC_DN25_c935_g935	618	gi|228481103|gb|ACQ42250.1|blue light photoreceptor, partial [Fragaria x ananassa]	ACQ42250	2.34528e-32	100	133.265	62	62
strawberryCLC_DN25_c936_g936	3832	gi|1366036627|ref|XP_024169803.1|putative 3,4-dihydroxy-2-butanone kinase isoform X1 [Rosa chinensis]gi|1358141357|gb|PRQ15837.1|putative phosphotransferase with an alcohol group as acceptor, FAD-AMP lyase (cyclizing) [Rosa chinensis]	XP_024169803, PRQ15837	0	97.3378	1108.21	601	585
strawberryCLC_DN25_c937_g937	1931	gi|470122812|ref|XP_004297432.1|PREDICTED: adagio protein 3 [Fragaria vesca subsp. vesca]	XP_004297432	0	99.5208	1169.07	626	623
strawberryCLC_DN25_c938_g938	1229	gi|470111425|ref|XP_004291948.1|PREDICTED: probable CCR4-associated factor 1 homolog 7 [Fragaria vesca subsp. vesca]	XP_004291948	0	100	555.829	272	272
strawberryCLC_DN25_c939_g939	4687	gi|764514330|ref|XP_011464273.1|PREDICTED: uncharacterized protein LOC101299992 [Fragaria vesca subsp. vesca]gi|764514335|ref|XP_011464275.1|PREDICTED: uncharacterized protein LOC101299992 [Fragaria vesca subsp. vesca]	XP_011464273, XP_011464275	0	99.3602	3078.5	1563	1553
strawberryCLC_DN25_c940_g940	4297	gi|764596716|ref|XP_011466086.1|PREDICTED: gamma-tubulin complex component 2 [Fragaria vesca subsp. vesca]	XP_011466086	0	98.1873	1214.91	662	650
strawberryCLC_DN25_c941_g941	1703	gi|470133025|ref|XP_004302375.1|PREDICTED: probable inactive receptor kinase At1g27190 [Fragaria vesca subsp. vesca]	XP_004302375	0	99.784	885.945	463	462
strawberryCLC_DN25_c945_g945	585	gi|470149190|ref|XP_004310124.1|PREDICTED: GEM-like protein 5 [Fragaria vesca subsp. vesca]	XP_004310124	1.17797e-24	96.2264	107.457	53	51
strawberryCLC_DN25_c946_g946	464	gi|470149190|ref|XP_004310124.1|PREDICTED: GEM-like protein 5 [Fragaria vesca subsp. vesca]	XP_004310124	8.62632e-104	96.1039	308.145	154	148
strawberryCLC_DN25_c944_g944	452	gi|470109733|ref|XP_004291145.1|PREDICTED: far upstream element-binding protein 2-like [Fragaria vesca subsp. vesca]	XP_004291145	6.41334e-77	100	253.447	150	150
strawberryCLC_DN25_c942_g942	1902	gi|470141624|ref|XP_004306530.1|PREDICTED: ADP,ATP carrier protein 1, mitochondrial-like [Fragaria vesca subsp. vesca]	XP_004306530	0	99.6364	530.406	275	274
strawberryCLC_DN25_c943_g943	1329	gi|470107108|ref|XP_004289892.1|PREDICTED: glutathione reductase, chloroplastic [Fragaria vesca subsp. vesca]	XP_004289892	0	99.7738	909.827	442	441
strawberryCLC_DN25_c947_g947	862	gi|470117078|ref|XP_004294691.1|PREDICTED: 60S ribosomal protein L5, mitochondrial [Fragaria vesca subsp. vesca]	XP_004294691	7.53161e-139	95.0226	399.438	221	210
strawberryCLC_DN25_c949_g949	1205	gi|470120918|ref|XP_004296534.1|PREDICTED: 3-isopropylmalate dehydratase large subunit-like [Fragaria vesca subsp. vesca]	XP_004296534	0	99.25	828.165	400	397
strawberryCLC_DN25_c948_g948	890	gi|764559805|ref|XP_011461093.1|PREDICTED: 40S ribosomal protein S8 [Fragaria vesca subsp. vesca]gi|764559814|ref|XP_011461096.1|PREDICTED: 40S ribosomal protein S8 [Fragaria vesca subsp. vesca]	XP_011461093, XP_011461096	4.25465e-61	100	202.986	135	135
strawberryCLC_DN25_c950_g950	978	gi|470120918|ref|XP_004296534.1|PREDICTED: 3-isopropylmalate dehydratase large subunit-like [Fragaria vesca subsp. vesca]	XP_004296534	0	99.3865	669.463	326	324
strawberryCLC_DN25_c951_g951	3262	gi|470125199|ref|XP_004298593.1|PREDICTED: formin-like protein 8 [Fragaria vesca subsp. vesca]gi|764577983|ref|XP_011463404.1|PREDICTED: formin-like protein 8 [Fragaria vesca subsp. vesca]	XP_004298593, XP_011463404	0	99.115	1079.7	678	672
strawberryCLC_DN25_c954_g954	2069	gi|470133771|ref|XP_004302733.1|PREDICTED: uncharacterized protein LOC101291934 [Fragaria vesca subsp. vesca]	XP_004302733	0	99.8054	1007.67	514	513
strawberryCLC_DN25_c955_g955	675	gi|954201704|gb|KRX12134.1|Photosystem II 5 kDa protein, chloroplastic [Trichinella nelsoni]	KRX12134	1.06549e-47	97.1154	162.155	104	101
strawberryCLC_DN25_c952_g952	673	gi|764549254|ref|XP_011459929.1|PREDICTED: uncharacterized protein LOC101290731 [Fragaria vesca subsp. vesca]	XP_011459929	1.77336e-49	97.8723	182.57	94	92
strawberryCLC_DN25_c953_g953	1466	gi|470144512|ref|XP_004307898.1|PREDICTED: ATPase family AAA domain-containing protein 1 [Fragaria vesca subsp. vesca]	XP_004307898	0	99.7135	710.679	349	348
strawberryCLC_DN25_c956_g956	1532	gi|470115558|ref|XP_004293965.1|PREDICTED: shaggy-related protein kinase eta [Fragaria vesca subsp. vesca]	XP_004293965	0	100	741.88	353	353
strawberryCLC_DN25_c957_g957	1501	gi|470112286|ref|XP_004292367.1|PREDICTED: purple acid phosphatase 15 [Fragaria vesca subsp. vesca]	XP_004292367	0	100	979.163	469	469
strawberryCLC_DN25_c959_g959	1516	gi|470115415|ref|XP_004293895.1|PREDICTED: NAC domain-containing protein 8 isoform X1 [Fragaria vesca subsp. vesca]	XP_004293895	0	99.1018	656.751	334	331
strawberryCLC_DN25_c958_g958	3585	gi|470109062|ref|XP_004290821.1|PREDICTED: ethylene response sensor 1 [Fragaria vesca subsp. vesca]	XP_004290821	0	99.842	1201.81	633	632
strawberryCLC_DN25_c962_g962	1093	gi|764645636|ref|XP_011457485.1|PREDICTED: uncharacterized protein LOC105349460 [Fragaria vesca subsp. vesca]	XP_011457485	1.98155e-41	98	150.214	100	98
strawberryCLC_DN25_c960_g960	2280	gi|470128734|ref|XP_004300290.1|PREDICTED: lon protease homolog 2, peroxisomal [Fragaria vesca subsp. vesca]	XP_004300290	0	99.0591	1417.14	744	737
strawberryCLC_DN25_c961_g961	876	gi|470128185|ref|XP_004300028.1|PREDICTED: squamous cell carcinoma antigen recognized by T-cells 3 [Fragaria vesca subsp. vesca]	XP_004300028	2.67453e-161	100	478.404	247	247
strawberryCLC_DN25_c963_g963	2423	gi|470149115|ref|XP_004310088.1|PREDICTED: F-box only protein 6 [Fragaria vesca subsp. vesca]	XP_004310088	0	98.6755	858.596	453	447
strawberryCLC_DN25_c967_g967	1297	gi|470126864|ref|XP_004299402.1|PREDICTED: transmembrane protein DDB_G0273707/DDB_G0273361 [Fragaria vesca subsp. vesca]	XP_004299402	4.76114e-108	97.9695	288.886	197	193
strawberryCLC_DN25_c964_g964	1391	gi|470125367|ref|XP_004298674.1|PREDICTED: uncharacterized protein LOC101294262 [Fragaria vesca subsp. vesca]	XP_004298674	5.71919e-116	100	349.747	202	202
strawberryCLC_DN25_c966_g966	793	No Blast Hit
strawberryCLC_DN25_c965_g965	3001	gi|470136047|ref|XP_004303813.1|PREDICTED: V-type proton ATPase catalytic subunit A [Fragaria vesca subsp. vesca]	XP_004303813	0	100	1285.4	623	623
strawberryCLC_DN25_c968_g968	1796	gi|470116456|ref|XP_004294398.1|PREDICTED: 65-kDa microtubule-associated protein 1 [Fragaria vesca subsp. vesca]	XP_004294398	0	99.4718	1107.05	568	565
strawberryCLC_DN25_c970_g970	640	No Blast Hit
strawberryCLC_DN25_c969_g969	1270	gi|470111288|ref|XP_004291880.1|PREDICTED: uncharacterized protein At1g01500 [Fragaria vesca subsp. vesca]gi|764546322|ref|XP_011459554.1|PREDICTED: uncharacterized protein At1g01500 [Fragaria vesca subsp. vesca]	XP_004291880, XP_011459554	0	98.7261	573.548	314	310
strawberryCLC_DN25_c971_g971	3657	gi|470122898|ref|XP_004297475.1|PREDICTED: phosphatidylinositol 3-kinase, root isoform [Fragaria vesca subsp. vesca]	XP_004297475	0	99.3056	1406.73	720	715
strawberryCLC_DN25_c972_g972	1485	gi|470131053|ref|XP_004301414.1|PREDICTED: transcription factor TCP7-like [Fragaria vesca subsp. vesca]	XP_004301414	5.29891e-108	100	332.028	284	284
strawberryCLC_DN25_c973_g973	1495	gi|764635516|ref|XP_004307835.2|PREDICTED: RNA polymerase sigma factor sigA [Fragaria vesca subsp. vesca]	XP_004307835	0	100	934.48	497	497
strawberryCLC_DN25_c974_g974	4507	gi|764604018|ref|XP_011466846.1|PREDICTED: protein transport protein SEC31 homolog B isoform X1 [Fragaria vesca subsp. vesca]	XP_011466846	0	99.1137	1384.39	677	671
strawberryCLC_DN25_c975_g975	2541	gi|470124800|ref|XP_004298397.1|PREDICTED: uncharacterized protein LOC101294655 [Fragaria vesca subsp. vesca]	XP_004298397	0	99.1416	1151.73	699	693
strawberryCLC_DN25_c977_g977	548	gi|764620181|ref|XP_004305228.2|PREDICTED: uncharacterized protein LOC101298634 [Fragaria vesca subsp. vesca]	XP_004305228	4.13151e-64	91.7355	223.402	121	111
strawberryCLC_DN25_c976_g976	357	gi|470101691|ref|XP_004287303.1|PREDICTED: uncharacterized protein LOC101292045 [Fragaria vesca subsp. vesca]	XP_004287303	1.40529e-24	78.626	104.76	131	103
strawberryCLC_DN25_c978_g978	1014	gi|470108252|ref|XP_004290436.1|PREDICTED: embryogenesis-associated protein EMB8 [Fragaria vesca subsp. vesca]	XP_004290436	6.54277e-82	100	268.855	150	150
strawberryCLC_DN25_c981_g981	1861	gi|470125593|ref|XP_004298786.1|PREDICTED: protein P21-like [Fragaria vesca subsp. vesca]	XP_004298786	3.02778e-135	98.2301	403.675	226	222
strawberryCLC_DN25_c979_g979	731	gi|1273161136|gb|PIA42862.1|hypothetical protein AQUCO_02000366v1, partial [Aquilegia coerulea]	PIA42862	2.76626e-25	98.4375	104.76	64	63
strawberryCLC_DN25_c980_g980	727	gi|470128025|ref|XP_004299956.1|PREDICTED: uncharacterized protein LOC101291529 [Fragaria vesca subsp. vesca]	XP_004299956	2.22167e-110	96.5116	345.125	172	166
strawberryCLC_DN25_c982_g982	665	gi|470148481|ref|XP_004309791.1|PREDICTED: nucleoside diphosphate kinase 2, chloroplastic [Fragaria vesca subsp. vesca]	XP_004309791	5.03738e-130	99.5	375.17	200	199
strawberryCLC_DN25_c985_g985	1620	gi|470140660|ref|XP_004306057.1|PREDICTED: receptor-like protein kinase FERONIA [Fragaria vesca subsp. vesca]gi|1101741119|gb|APC23824.1|MRLK50 [Fragaria x ananassa]	XP_004306057, APC23824	0	95.9108	956.051	538	516
strawberryCLC_DN25_c986_g986	854	gi|470121200|ref|XP_004296667.1|PREDICTED: 40S ribosomal protein S3a [Fragaria vesca subsp. vesca]	XP_004296667	4.22066e-165	100	467.618	224	224
strawberryCLC_DN25_c984_g984	4169	gi|764600293|ref|XP_011466471.1|PREDICTED: uncharacterized protein LOC101312467 [Fragaria vesca subsp. vesca]	XP_011466471	0	99.0061	2486.83	1308	1295
strawberryCLC_DN25_c983_g983	620	gi|1358172008|gb|PRQ46483.1|hypothetical protein RchiOBHm_Chr2g0089531 [Rosa chinensis]	PRQ46483	4.84129e-14	86.3636	73.9442	44	38
strawberryCLC_DN25_c987_g987	1584	gi|537361075|ref|NP_001269276.1|glycogen synthase kinase-3 homolog MsK-1-like [Fragaria vesca]gi|764595565|ref|XP_011465886.1|PREDICTED: glycogen synthase kinase-3 homolog MsK-1-like isoform X1 [Fragaria vesca subsp. vesca]gi|764595568|ref|XP_011465887.1|PREDICTED: glycogen synthase kinase-3 homolog MsK-1-like isoform X1 [Fragaria vesca subsp. vesca]gi|334724821|gb|AEH02865.1|protein kinase [Frag…	NP_001269276, XP_011465886, XP_011465887, AEH02865	0	99.7423	807.364	388	387
strawberryCLC_DN25_c989_g989	1417	gi|470122750|ref|XP_004297402.1|PREDICTED: probable xyloglucan endotransglucosylase/hydrolase protein 28 [Fragaria vesca subsp. vesca]	XP_004297402	0	99.3443	598.971	305	303
strawberryCLC_DN25_c988_g988	879	gi|470128747|ref|XP_004300296.1|PREDICTED: poly(U)-specific endoribonuclease-B [Fragaria vesca subsp. vesca]	XP_004300296	0	97.1631	552.362	282	274
strawberryCLC_DN25_c990_g990	624	gi|1358166489|gb|PRQ40966.1|putative pyroglutamyl-peptidase I [Rosa chinensis]	PRQ40966	3.30305e-34	93.3333	132.494	75	70
strawberryCLC_DN25_c991_g991	1189	gi|470125284|ref|XP_004298634.1|PREDICTED: protein CHROMATIN REMODELING 19 [Fragaria vesca subsp. vesca]	XP_004298634	0	99.7468	818.15	395	394
strawberryCLC_DN25_c993_g993	793	gi|470114293|ref|XP_004293350.1|PREDICTED: alkaline ceramidase 3 [Fragaria vesca subsp. vesca]	XP_004293350	0	100	508.449	255	255
strawberryCLC_DN25_c992_g992	558	gi|470108066|ref|XP_004290356.1|PREDICTED: NADH dehydrogenase [ubiquinone] 1 beta subcomplex subunit 9 [Fragaria vesca subsp. vesca]	XP_004290356	5.37816e-80	100	242.662	117	117
strawberryCLC_DN25_c995_g995	1117	gi|764639803|ref|XP_011470661.1|PREDICTED: uncharacterized protein LOC105353315 [Fragaria vesca subsp. vesca]	XP_011470661	5.88369e-54	81.5951	201.06	163	133
strawberryCLC_DN25_c994_g994	733	No Blast Hit
strawberryCLC_DN25_c996_g996	385	gi|470142584|ref|XP_004306984.1|PREDICTED: glycine--tRNA ligase 2, chloroplastic/mitochondrial [Fragaria vesca subsp. vesca]	XP_004306984	1.49726e-78	100	260.381	125	125
strawberryCLC_DN25_c999_g999	3114	gi|470127954|ref|XP_004299922.1|PREDICTED: U-box domain-containing protein 16 [Fragaria vesca subsp. vesca]	XP_004299922	0	99.3985	1244.57	665	661
strawberryCLC_DN25_c997_g997	2118	gi|470128370|ref|XP_004300116.1|PREDICTED: dolichyl-diphosphooligosaccharide--protein glycosyltransferase subunit 1A [Fragaria vesca subsp. vesca]	XP_004300116	0	99.6377	1047.34	552	550
strawberryCLC_DN25_c998_g998	435	gi|764583428|ref|XP_011464266.1|PREDICTED: uridine-cytidine kinase C isoform X2 [Fragaria vesca subsp. vesca]	XP_011464266	6.25617e-81	100	260.381	144	144
strawberryCLC_DN25_c1000_g1000	4384	gi|470123369|ref|XP_004297699.1|PREDICTED: pyruvate kinase, cytosolic isozyme [Fragaria vesca subsp. vesca]	XP_004297699	0	100	1026.16	502	502
strawberryCLC_DN25_c1001_g1001	1570	gi|470149372|ref|XP_004310212.1|PREDICTED: sulfite oxidase-like isoform X2 [Fragaria vesca subsp. vesca]	XP_004310212	0	99.2327	797.349	391	388
strawberryCLC_DN25_c1002_g1002	5601	gi|470108555|ref|XP_004290581.1|PREDICTED: ABC transporter C family member 2-like [Fragaria vesca subsp. vesca]	XP_004290581	0	99.5706	3082.74	1630	1623
strawberryCLC_DN25_c1003_g1003	490	gi|470110096|ref|XP_004291323.1|PREDICTED: plastocyanin [Fragaria vesca subsp. vesca]	XP_004291323	5.18532e-55	99.187	180.259	123	122
strawberryCLC_DN25_c1004_g1004	579	gi|470114823|ref|XP_004293608.1|PREDICTED: 40S ribosomal protein S14 isoform X1 [Fragaria vesca subsp. vesca]gi|1366007582|ref|XP_024156963.1|40S ribosomal protein S14 [Rosa chinensis]gi|1358154965|gb|PRQ29443.1|putative ribosomal protein S11 [Rosa chinensis]	XP_004293608, XP_024156963, PRQ29443	5.25721e-85	100	256.914	140	140
strawberryCLC_DN25_c1005_g1005	753	gi|470120404|ref|XP_004296293.1|PREDICTED: TMV resistance protein N-like [Fragaria vesca subsp. vesca]gi|764565545|ref|XP_011461831.1|PREDICTED: TMV resistance protein N-like [Fragaria vesca subsp. vesca]gi|764565549|ref|XP_011461832.1|PREDICTED: TMV resistance protein N-like [Fragaria vesca subsp. vesca]gi|764565552|ref|XP_011461833.1|PREDICTED: TMV resistance protein N-like [Fragaria vesca subs…	XP_004296293, XP_011461831, XP_011461832, XP_011461833, XP_011461834, XP_011461835, XP_011461836	3.28248e-94	81.8182	307.76	198	162
strawberryCLC_DN25_c1006_g1006	461	gi|470141956|ref|XP_004306689.1|PREDICTED: probable WRKY transcription factor 46 [Fragaria vesca subsp. vesca]	XP_004306689	2.67129e-77	94.8905	243.047	137	130
strawberryCLC_DN25_c1007_g1007	650	gi|470144697|ref|XP_004307984.1|PREDICTED: probable pectinesterase/pectinesterase inhibitor 34 [Fragaria vesca subsp. vesca]	XP_004307984	8.32712e-101	97.6852	313.538	216	211
strawberryCLC_DN25_c1008_g1008	1163	gi|470136820|ref|XP_004304180.1|PREDICTED: sodium-coupled neutral amino acid transporter 2-like [Fragaria vesca subsp. vesca]	XP_004304180	0	100	717.613	381	381
strawberryCLC_DN25_c1014_g1014	426	gi|1366046715|ref|XP_024173186.1|phytochrome-interacting ankyrin-repeat protein 2-like [Rosa chinensis]gi|1358144672|gb|PRQ19152.1|putative ankyrin repeat-containing domain-containing protein [Rosa chinensis]	XP_024173186, PRQ19152	1.04137e-16	95.1613	82.0333	62	59
strawberryCLC_DN25_c1012_g1012	917	gi|470137867|ref|XP_004304681.1|PREDICTED: 28 kDa ribonucleoprotein, chloroplastic-like [Fragaria vesca subsp. vesca]	XP_004304681	9.00254e-169	98.9399	479.174	283	280
strawberryCLC_DN25_c1009_g1009	653	No Blast Hit
strawberryCLC_DN25_c1011_g1011	796	gi|470129069|ref|XP_004300451.1|PREDICTED: calvin cycle protein CP12-1, chloroplastic-like [Fragaria vesca subsp. vesca]	XP_004300451	1.26323e-35	100	133.265	64	64
strawberryCLC_DN25_c1010_g1010	513	gi|470110096|ref|XP_004291323.1|PREDICTED: plastocyanin [Fragaria vesca subsp. vesca]	XP_004291323	3.04472e-61	98.4733	196.438	131	129
strawberryCLC_DN25_c1013_g1013	335	No Blast Hit
strawberryCLC_DN25_c1016_g1016	789	No Blast Hit
strawberryCLC_DN25_c1015_g1015	609	gi|764646516|ref|XP_004310267.2|PREDICTED: toll/interleukin-1 receptor-like protein, partial [Fragaria vesca subsp. vesca]	XP_004310267	4.38152e-75	98.2609	233.802	115	113
strawberryCLC_DN25_c1017_g1017	1399	gi|470120991|ref|XP_004296569.1|PREDICTED: senescence-associated carboxylesterase 101-like [Fragaria vesca subsp. vesca]	XP_004296569	0	91.3978	805.823	465	425
strawberryCLC_DN25_c1022_g1022	420	No Blast Hit
strawberryCLC_DN25_c1018_g1018	1070	No Blast Hit
strawberryCLC_DN25_c1021_g1021	1261	gi|470102724|ref|XP_004287801.1|PREDICTED: 26S proteasome non-ATPase regulatory subunit 4 homolog [Fragaria vesca subsp. vesca]gi|764512045|ref|XP_011462246.1|PREDICTED: 26S proteasome non-ATPase regulatory subunit 4 homolog [Fragaria vesca subsp. vesca]gi|764512050|ref|XP_011462251.1|PREDICTED: 26S proteasome non-ATPase regulatory subunit 4 homolog [Fragaria vesca subsp. vesca]	XP_004287801, XP_011462246, XP_011462251	0	100	613.224	383	383
strawberryCLC_DN25_c1020_g1020	491	gi|162423646|gb|ABX89589.1|Lhca3, partial [Solanum tuberosum]gi|162423648|gb|ABX89590.1|Lhca3, partial [Solanum tuberosum]	ABX89589, ABX89590	1.02309e-13	97.2222	71.633	36	35
strawberryCLC_DN25_c1019_g1019	1361	gi|470103944|ref|XP_004288385.1|PREDICTED: BTB/POZ and MATH domain-containing protein 4-like [Fragaria vesca subsp. vesca]	XP_004288385	0	99.5272	794.653	423	421
strawberryCLC_DN25_c1023_g1023	1440	gi|470136236|ref|XP_004303902.1|PREDICTED: oxygen-evolving enhancer protein 2, chloroplastic [Fragaria vesca subsp. vesca]	XP_004303902	2.08827e-164	99.6212	474.167	264	263
strawberryCLC_DN25_c1024_g1024	1895	gi|470131271|ref|XP_004301520.1|PREDICTED: pentatricopeptide repeat-containing protein At5g64320, mitochondrial [Fragaria vesca subsp. vesca]gi|764588120|ref|XP_011464859.1|PREDICTED: pentatricopeptide repeat-containing protein At5g64320, mitochondrial [Fragaria vesca subsp. vesca]gi|764588123|ref|XP_011464860.1|PREDICTED: pentatricopeptide repeat-containing protein At5g64320, mitochondrial [Frag…	XP_004301520, XP_011464859, XP_011464860, XP_011464861	0	99.4565	1124	552	549
strawberryCLC_DN25_c1025_g1025	1456	gi|470122943|ref|XP_004297496.1|PREDICTED: ATP-dependent Clp protease ATP-binding subunit clpA homolog CD4B, chloroplastic [Fragaria vesca subsp. vesca]	XP_004297496	0	100	872.078	485	485
strawberryCLC_DN25_c1026_g1026	2018	gi|470101903|ref|XP_004287406.1|PREDICTED: probable chlorophyll(ide) b reductase NYC1, chloroplastic [Fragaria vesca subsp. vesca]	XP_004287406	0	99.8004	989.178	501	500
strawberryCLC_DN25_c1028_g1028	4539	gi|764607586|ref|XP_011467222.1|PREDICTED: myosin-15 [Fragaria vesca subsp. vesca]	XP_011467222	0	99.3857	2970.64	1465	1456
strawberryCLC_DN25_c1027_g1027	2076	gi|470111453|ref|XP_004291962.1|PREDICTED: transmembrane 9 superfamily member 8 [Fragaria vesca subsp. vesca]	XP_004291962	0	99.6737	1164.06	613	611
strawberryCLC_DN25_c1029_g1029	405	gi|764549375|ref|XP_011459952.1|PREDICTED: uncharacterized protein LOC101307567 isoform X3 [Fragaria vesca subsp. vesca]	XP_011459952	5.12322e-34	98.3871	126.331	62	61
strawberryCLC_DN25_c1031_g1031	347	gi|764589361|ref|XP_011464988.1|PREDICTED: protein CURVATURE THYLAKOID 1C, chloroplastic isoform X2 [Fragaria vesca subsp. vesca]	XP_011464988	1.42101e-42	100	145.591	86	86
strawberryCLC_DN25_c1030_g1030	2425	gi|470117938|ref|XP_004295103.1|PREDICTED: calmodulin-binding transcription activator 5 [Fragaria vesca subsp. vesca]	XP_004295103	0	99.6287	1486.86	808	805
strawberryCLC_DN25_c1032_g1032	1297	gi|470142075|ref|XP_004306744.1|PREDICTED: CAAX prenyl protease 1 homolog [Fragaria vesca subsp. vesca]	XP_004306744	0	100	778.089	391	391
strawberryCLC_DN25_c1033_g1033	1894	gi|823333583|gb|AKI30894.1|ribosomal protein S16 (chloroplast) [Fragaria chiloensis]	AKI30894	3.45702e-12	100	71.633	35	35
strawberryCLC_DN25_c1036_g1036	1676	gi|470101582|ref|XP_004287249.1|PREDICTED: protein S-acyltransferase 24 [Fragaria vesca subsp. vesca]	XP_004287249	0	98.5663	1113.21	558	550
strawberryCLC_DN25_c1035_g1035	1074	gi|470122053|ref|XP_004297065.1|PREDICTED: uncharacterized protein LOC101305747 [Fragaria vesca subsp. vesca]	XP_004297065	6.59991e-165	100	474.167	316	316
strawberryCLC_DN25_c1034_g1034	2059	gi|470133998|ref|XP_004302845.1|PREDICTED: mitochondrial-processing peptidase subunit alpha [Fragaria vesca subsp. vesca]	XP_004302845	0	99.4036	978.008	503	500
strawberryCLC_DN25_c1037_g1037	353	gi|470110983|ref|XP_004291734.1|PREDICTED: protein SMG7 [Fragaria vesca subsp. vesca]	XP_004291734	2.15827e-56	98.2906	197.593	117	115
strawberryCLC_DN25_c1040_g1040	1644	gi|764622156|ref|XP_011468747.1|PREDICTED: flowering time control protein FPA [Fragaria vesca subsp. vesca]	XP_011468747	0	99.4516	1011.91	547	544
strawberryCLC_DN25_c1038_g1038	647	gi|470115755|ref|XP_004294057.1|PREDICTED: serine carboxypeptidase-like 51 [Fragaria vesca subsp. vesca]	XP_004294057	2.045e-19	97.7778	96.2857	45	44
strawberryCLC_DN25_c1039_g1039	707	gi|470115755|ref|XP_004294057.1|PREDICTED: serine carboxypeptidase-like 51 [Fragaria vesca subsp. vesca]	XP_004294057	1.67817e-16	96.7742	63.929	31	30
strawberryCLC_DN25_c1041_g1041	1712	gi|764583064|ref|XP_011464217.1|PREDICTED: uncharacterized protein LOC105351497 [Fragaria vesca subsp. vesca]	XP_011464217	0	100	542.347	290	290
strawberryCLC_DN25_c1042_g1042	4475	gi|470114604|ref|XP_004293501.1|PREDICTED: auxin response factor 6 [Fragaria vesca subsp. vesca]	XP_004293501	0	98.9784	1639.4	881	872
strawberryCLC_DN25_c1044_g1044	937	gi|470126388|ref|XP_004299170.1|PREDICTED: BTB/POZ and TAZ domain-containing protein 1 isoform X1 [Fragaria vesca subsp. vesca]	XP_004299170	0	98.3498	616.305	303	298
strawberryCLC_DN25_c1043_g1043	1222	gi|764561670|ref|XP_011461368.1|PREDICTED: ethylene-responsive transcription factor RAP2-7-like isoform X3 [Fragaria vesca subsp. vesca]	XP_011461368	2.23805e-133	97.1326	397.512	279	271
strawberryCLC_DN25_c1046_g1046	952	gi|470149103|ref|XP_004310082.1|PREDICTED: uncharacterized protein LOC101310375 [Fragaria vesca subsp. vesca]	XP_004310082	0	100	661.759	315	315
strawberryCLC_DN25_c1045_g1045	304	gi|470110983|ref|XP_004291734.1|PREDICTED: protein SMG7 [Fragaria vesca subsp. vesca]	XP_004291734	2.58933e-48	100	174.096	100	100
strawberryCLC_DN25_c1047_g1047	1777	gi|470128467|ref|XP_004300162.1|PREDICTED: proteasome subunit alpha type-3 [Fragaria vesca subsp. vesca]	XP_004300162	2.21408e-161	99.5614	470.315	228	227
strawberryCLC_DN25_c1048_g1048	929	gi|470143413|ref|XP_004307371.1|PREDICTED: ATPase GET3 [Fragaria vesca subsp. vesca]	XP_004307371	0	99.3528	587.8	309	307
strawberryCLC_DN25_c1049_g1049	2231	gi|764561236|ref|XP_004294642.2|PREDICTED: phototropin-1 isoform X1 [Fragaria vesca subsp. vesca]	XP_004294642	0	99.7308	1549.64	743	741
strawberryCLC_DN25_c1050_g1050	5119	gi|470110546|ref|XP_004291541.1|PREDICTED: pleiotropic drug resistance protein 2-like [Fragaria vesca subsp. vesca]	XP_004291541	0	99.8606	2789.22	1435	1433
strawberryCLC_DN25_c1051_g1051	1627	gi|470118963|ref|XP_004295588.1|PREDICTED: uncharacterized protein LOC101314642 [Fragaria vesca subsp. vesca]	XP_004295588	0	99.4465	1003.43	542	539
strawberryCLC_DN25_c1052_g1052	2526	gi|470103785|ref|XP_004288310.1|PREDICTED: auxin-responsive protein IAA9 [Fragaria vesca subsp. vesca]gi|764517242|ref|XP_011466548.1|PREDICTED: auxin-responsive protein IAA9 [Fragaria vesca subsp. vesca]	XP_004288310, XP_011466548	0	100	673.315	370	370
strawberryCLC_DN25_c1053_g1053	805	gi|470132945|ref|XP_004302335.1|PREDICTED: interaptin-like [Fragaria vesca subsp. vesca]gi|764597902|ref|XP_011466226.1|PREDICTED: interaptin-like [Fragaria vesca subsp. vesca]	XP_004302335, XP_011466226	4.10757e-129	99.5283	379.407	212	211
strawberryCLC_DN25_c1054_g1054	310	No Blast Hit
strawberryCLC_DN25_c1056_g1056	441	No Blast Hit
strawberryCLC_DN25_c1055_g1055	5027	gi|764622004|ref|XP_004306422.2|PREDICTED: lysosomal beta glucosidase-like [Fragaria vesca subsp. vesca]	XP_004306422	0	98.433	1372.84	702	691
strawberryCLC_DN25_c1057_g1057	3681	gi|470141937|ref|XP_004306680.1|PREDICTED: cyclic nucleotide-gated ion channel 1-like [Fragaria vesca subsp. vesca]	XP_004306680	0	98.4975	1183.32	599	590
strawberryCLC_DN25_c1058_g1058	434	gi|470132847|ref|XP_004302286.1|PREDICTED: uncharacterized protein LOC101303527 [Fragaria vesca subsp. vesca]	XP_004302286	6.99703e-78	97.541	237.269	122	119
strawberryCLC_DN25_c1059_g1059	511	gi|470132847|ref|XP_004302286.1|PREDICTED: uncharacterized protein LOC101303527 [Fragaria vesca subsp. vesca]	XP_004302286	2.52269e-74	100	229.18	113	113
strawberryCLC_DN25_c1060_g1060	867	gi|470147752|ref|XP_004309444.1|PREDICTED: 60S ribosomal protein L6-1-like [Fragaria vesca subsp. vesca]	XP_004309444	2.24682e-124	96.5665	363.614	233	225
strawberryCLC_DN25_c1061_g1061	4665	gi|470114259|ref|XP_004293333.1|PREDICTED: uncharacterized protein LOC101306600 [Fragaria vesca subsp. vesca]	XP_004293333	0	99.5968	1452.96	744	741
strawberryCLC_DN25_c1062_g1062	682	gi|764553056|ref|XP_011460366.1|PREDICTED: probable LRR receptor-like serine/threonine-protein kinase At1g07650 isoform X2 [Fragaria vesca subsp. vesca]	XP_011460366	3.73494e-158	99.5575	469.159	226	225
strawberryCLC_DN25_c1063_g1063	1060	gi|470127185|ref|XP_004299556.1|PREDICTED: uncharacterized protein LOC101315432 [Fragaria vesca subsp. vesca]	XP_004299556	1.75195e-123	100	364.385	180	180
strawberryCLC_DN25_c1064_g1064	7678	gi|764571564|ref|XP_011462683.1|PREDICTED: chromatin structure-remodeling complex protein SYD isoform X2 [Fragaria vesca subsp. vesca]	XP_011462683	0	99.0388	4611.21	2497	2473
strawberryCLC_DN25_c1066_g1066	429	No Blast Hit
strawberryCLC_DN25_c1065_g1065	541	No Blast Hit
strawberryCLC_DN25_c1067_g1067	944	gi|470128816|ref|XP_004300330.1|PREDICTED: heptahelical transmembrane protein 4-like [Fragaria vesca subsp. vesca]	XP_004300330	0	99.6815	555.829	314	313
strawberryCLC_DN25_c1068_g1068	499	No Blast Hit
strawberryCLC_DN25_c1069_g1069	810	gi|470108252|ref|XP_004290436.1|PREDICTED: embryogenesis-associated protein EMB8 [Fragaria vesca subsp. vesca]	XP_004290436	0	100	558.14	270	270
strawberryCLC_DN25_c1070_g1070	1225	gi|470108888|ref|XP_004290734.1|PREDICTED: zeaxanthin epoxidase, chloroplastic-like [Fragaria vesca subsp. vesca]	XP_004290734	5.90038e-161	98.9418	386.341	189	187
strawberryCLC_DN25_c1072_g1072	704	gi|470115149|ref|XP_004293765.1|PREDICTED: mitochondrial chaperone BCS1-like [Fragaria vesca subsp. vesca]gi|764554302|ref|XP_011460485.1|PREDICTED: mitochondrial chaperone BCS1-like [Fragaria vesca subsp. vesca]	XP_004293765, XP_011460485	2.01545e-169	100	483.797	234	234
strawberryCLC_DN25_c1074_g1074	1338	gi|470123442|ref|XP_004297735.1|PREDICTED: serine carboxypeptidase-like 34 [Fragaria vesca subsp. vesca]	XP_004297735	0	100	789.26	377	377
strawberryCLC_DN25_c1071_g1071	443	gi|470116985|ref|XP_004294651.1|PREDICTED: E3 ubiquitin-protein ligase RING1 [Fragaria vesca subsp. vesca]	XP_004294651	8.22721e-66	96.5986	213.386	147	142
strawberryCLC_DN25_c1073_g1073	486	gi|641827079|gb|KDO46279.1|hypothetical protein CISIN_1g026124mg [Citrus sinensis]	KDO46279	2.46325e-13	100	73.9442	36	36
strawberryCLC_DN25_c1075_g1075	2621	gi|764563672|ref|XP_011461644.1|PREDICTED: YTH domain-containing family protein 2-like isoform X2 [Fragaria vesca subsp. vesca]	XP_011461644	0	98.5694	1200.27	699	689
strawberryCLC_DN25_c1076_g1076	1817	gi|470143466|ref|XP_004307396.1|PREDICTED: uncharacterized aarF domain-containing protein kinase At4g31390, chloroplastic [Fragaria vesca subsp. vesca]	XP_004307396	0	99.3388	1150.58	605	601
strawberryCLC_DN25_c1078_g1078	476	gi|470121019|ref|XP_004296582.1|PREDICTED: perakine reductase-like [Fragaria vesca subsp. vesca]	XP_004296582	7.70609e-110	100	325.479	158	158
strawberryCLC_DN25_c1077_g1077	1735	gi|470132857|ref|XP_004302291.1|PREDICTED: chloroplast stem-loop binding protein of 41 kDa b, chloroplastic [Fragaria vesca subsp. vesca]	XP_004302291	0	99.7326	736.487	374	373
strawberryCLC_DN25_c1079_g1079	543	gi|821318318|ref|YP_009139452.1|photosystem II protein I (chloroplast) [Dunalia solanacea]gi|817597836|gb|AKF78396.1|photosystem II protein I (chloroplast) [Dunalia solanacea]	YP_009139452, AKF78396	8.71871e-21	94.1176	90.1225	51	48
strawberryCLC_DN25_c1082_g1082	413	No Blast Hit
strawberryCLC_DN25_c1080_g1080	918	gi|470144384|ref|XP_004307837.1|PREDICTED: growth-regulating factor 4-like [Fragaria vesca subsp. vesca]	XP_004307837	0	100	577.015	291	291
strawberryCLC_DN25_c1081_g1081	1886	gi|764544888|ref|XP_011459448.1|PREDICTED: CBL-interacting serine/threonine-protein kinase 3 isoform X1 [Fragaria vesca subsp. vesca]gi|764544891|ref|XP_011459449.1|PREDICTED: CBL-interacting serine/threonine-protein kinase 3 isoform X1 [Fragaria vesca subsp. vesca]	XP_011459448, XP_011459449	0	100	909.442	437	437
strawberryCLC_DN25_c1083_g1083	1180	gi|158427468|gb|ABW38329.1|chloroplast thioredoxin f [Fragaria x ananassa]	ABW38329	5.52963e-97	100	296.59	142	142
strawberryCLC_DN25_c1086_g1086	3274	gi|470114145|ref|XP_004293277.1|PREDICTED: zinc finger MYND domain-containing protein 15 [Fragaria vesca subsp. vesca]	XP_004293277	0	99.3651	1157.13	630	626
strawberryCLC_DN25_c1085_g1085	728	gi|470114780|ref|XP_004293587.1|PREDICTED: stem-specific protein TSJT1-like [Fragaria vesca subsp. vesca]	XP_004293587	0	100	508.064	242	242
strawberryCLC_DN25_c1084_g1084	2389	gi|470106893|ref|XP_004289790.1|PREDICTED: probable polyamine transporter At3g19553 [Fragaria vesca subsp. vesca]	XP_004289790	0	99.4071	863.988	506	503
strawberryCLC_DN25_c1087_g1087	1241	gi|470132396|ref|XP_004302068.1|PREDICTED: myosin-binding protein 1-like isoform X1 [Fragaria vesca subsp. vesca]	XP_004302068	0	98.063	782.326	413	405
strawberryCLC_DN25_c1091_g1091	414	gi|764621328|ref|XP_004305999.2|PREDICTED: uncharacterized protein LOC101299609 [Fragaria vesca subsp. vesca]	XP_004305999	1.70747e-79	98.374	263.462	123	121
strawberryCLC_DN25_c1092_g1092	1740	gi|764613570|ref|XP_004305997.2|PREDICTED: cytochrome P450 71D11-like [Fragaria vesca subsp. vesca]	XP_004305997	0	99.8054	1012.68	514	513
strawberryCLC_DN25_c1090_g1090	989	gi|1366016920|ref|XP_024161108.1|cytochrome P450 71D11-like isoform X2 [Rosa chinensis]	XP_024161108	1.09412e-111	91.0448	342.428	201	183
strawberryCLC_DN25_c1089_g1089	384	gi|470107313|ref|XP_004289992.1|PREDICTED: uncharacterized protein LOC101302796 [Fragaria vesca subsp. vesca]	XP_004289992	6.19207e-38	96.6387	140.969	119	115
strawberryCLC_DN25_c1088_g1088	476	gi|764637878|ref|XP_011470401.1|PREDICTED: serine/arginine-rich splicing factor RS41 isoform X1 [Fragaria vesca subsp. vesca]	XP_011470401	9.65415e-88	100	270.781	158	158
strawberryCLC_DN25_c1093_g1093	837	gi|470143451|ref|XP_004307390.1|PREDICTED: aquaporin PIP2-1 [Fragaria vesca subsp. vesca]gi|1226063363|gb|ASO96003.1|plasma membrane intrinsic protein subtype 2 aquaporin [Fragaria x ananassa]gi|1226063365|gb|ASO96004.1|plasma membrane intrinsic protein subtype 2 aquaporin [Fragaria x ananassa]gi|1226063367|gb|ASO96005.1|plasma membrane intrinsic protein subtype 2 aquaporin [Fragaria x ananassa]g…	XP_004307390, ASO96003, ASO96004, ASO96005, ASO96006	0	99.6403	551.977	278	277
strawberryCLC_DN25_c1094_g1094	384	gi|470101850|ref|XP_004287381.1|PREDICTED: glycine-rich RNA-binding protein RZ1B [Fragaria vesca subsp. vesca]	XP_004287381	8.32053e-67	92.9134	215.698	127	118
strawberryCLC_DN25_c1095_g1095	554	gi|470102700|ref|XP_004287789.1|PREDICTED: trichohyalin-like [Fragaria vesca subsp. vesca]	XP_004287789	4.13518e-98	95.5414	301.982	157	150
strawberryCLC_DN25_c1100_g1100	404	gi|470116601|ref|XP_004294467.1|PREDICTED: probable 2-carboxy-D-arabinitol-1-phosphatase [Fragaria vesca subsp. vesca]	XP_004294467	1.33358e-50	94.4882	177.563	127	120
strawberryCLC_DN25_c1099_g1099	404	gi|470116601|ref|XP_004294467.1|PREDICTED: probable 2-carboxy-D-arabinitol-1-phosphatase [Fragaria vesca subsp. vesca]	XP_004294467	1.01191e-85	100	268.47	129	129
strawberryCLC_DN25_c1096_g1096	458	gi|470102700|ref|XP_004287789.1|PREDICTED: trichohyalin-like [Fragaria vesca subsp. vesca]	XP_004287789	5.35078e-54	98.8506	178.718	87	86
strawberryCLC_DN25_c1098_g1098	479	gi|470116315|ref|XP_004294328.1|PREDICTED: dihydroflavonol-4-reductase [Fragaria vesca subsp. vesca]gi|1384009847|gb|AWD77145.1|dihydroflavonol-4-reductase [Fragaria x ananassa]	XP_004294328, AWD77145	2.33862e-14	100	79.337	36	36
strawberryCLC_DN25_c1097_g1097	1565	gi|734357445|gb|KHN14517.1|Kidney mitochondrial carrier protein 1 [Glycine soja]	KHN14517	1.19412e-20	100	95.9005	48	48
strawberryCLC_DN25_c1101_g1101	2582	gi|764587420|ref|XP_011464779.1|PREDICTED: probable inactive poly [ADP-ribose] polymerase SRO3 [Fragaria vesca subsp. vesca]	XP_011464779	0	98.9041	703.745	365	361
strawberryCLC_DN25_c1105_g1105	1037	gi|470145190|ref|XP_004308225.1|PREDICTED: zingipain-2-like [Fragaria vesca subsp. vesca]	XP_004308225	3.77463e-179	96.5753	509.99	292	282
strawberryCLC_DN25_c1102_g1102	1434	gi|470144556|ref|XP_004307920.1|PREDICTED: probable 6-phosphogluconolactonase 4, chloroplastic [Fragaria vesca subsp. vesca]	XP_004307920	0	98.4127	625.165	315	310
strawberryCLC_DN25_c1104_g1104	460	gi|470145190|ref|XP_004308225.1|PREDICTED: zingipain-2-like [Fragaria vesca subsp. vesca]	XP_004308225	8.26458e-85	90.9091	262.307	154	140
strawberryCLC_DN25_c1103_g1103	687	gi|470129900|ref|XP_004300846.1|PREDICTED: uncharacterized protein LOC101301396 [Fragaria vesca subsp. vesca]	XP_004300846	4.46308e-163	98.69	464.537	229	226
strawberryCLC_DN25_c1106_g1106	1807	gi|470137676|ref|XP_004304589.1|PREDICTED: uncharacterized protein LOC101310436 [Fragaria vesca subsp. vesca]	XP_004304589	0	99.6678	1016.53	602	600
strawberryCLC_DN25_c1109_g1109	1304	gi|470103807|ref|XP_004288320.1|PREDICTED: cytochrome P450 81E8-like [Fragaria vesca subsp. vesca]	XP_004288320	0	98.3871	835.099	434	427
strawberryCLC_DN25_c1110_g1110	2160	gi|764600057|ref|XP_011466446.1|PREDICTED: LOW QUALITY PROTEIN: protein TIC 56, chloroplastic [Fragaria vesca subsp. vesca]	XP_011466446	0	97.2921	885.945	517	503
strawberryCLC_DN25_c1107_g1107	4019	gi|470109885|ref|XP_004291218.1|PREDICTED: plasma membrane ATPase 4-like isoform X2 [Fragaria vesca subsp. vesca]	XP_004291218	0	99.5633	1758.04	916	912
strawberryCLC_DN25_c1112_g1112	374	No Blast Hit
strawberryCLC_DN25_c1111_g1111	566	No Blast Hit
strawberryCLC_DN25_c1108_g1108	2706	gi|470104230|ref|XP_004288511.1|PREDICTED: kinesin-like protein KCA2 [Fragaria vesca subsp. vesca]	XP_004288511	0	99.2933	1040.41	566	562
strawberryCLC_DN25_c1113_g1113	835	gi|470134544|ref|XP_004303108.1|PREDICTED: probable serine/threonine-protein kinase At1g54610 [Fragaria vesca subsp. vesca]	XP_004303108	2.04865e-87	100	284.263	149	149
strawberryCLC_DN25_c1117_g1117	2488	gi|764618268|ref|XP_011468230.1|PREDICTED: uncharacterized protein LOC101312758 [Fragaria vesca subsp. vesca]	XP_011468230	0	100	1438.32	722	722
strawberryCLC_DN25_c1114_g1114	1137	gi|470117232|ref|XP_004294765.1|PREDICTED: uncharacterized protein At1g18480 isoform X1 [Fragaria vesca subsp. vesca]	XP_004294765	0	100	516.538	265	265
strawberryCLC_DN25_c1116_g1116	686	gi|470107630|ref|XP_004290147.1|PREDICTED: ras-related protein RABA5b [Fragaria vesca subsp. vesca]	XP_004290147	9.32012e-148	100	419.468	206	206
strawberryCLC_DN25_c1115_g1115	1490	No Blast Hit
strawberryCLC_DN25_c1118_g1118	394	No Blast Hit
strawberryCLC_DN25_c1120_g1120	1503	gi|470132822|ref|XP_004302274.1|PREDICTED: uncharacterized protein LOC101299595 isoform X1 [Fragaria vesca subsp. vesca]	XP_004302274	0	99.361	562.762	313	311
strawberryCLC_DN25_c1119_g1119	486	gi|658054723|ref|XP_008363120.1|PREDICTED: protein BUD31 homolog 1 [Malus domestica]	XP_008363120	1.56551e-30	98.2143	116.316	56	55
strawberryCLC_DN25_c1121_g1121	3081	gi|470129453|ref|XP_004300633.1|PREDICTED: uncharacterized protein LOC101306925 [Fragaria vesca subsp. vesca]	XP_004300633	0	98.4076	555.829	314	309
strawberryCLC_DN25_c1126_g1126	1807	gi|470142139|ref|XP_004306773.1|PREDICTED: probable anion transporter 2, chloroplastic [Fragaria vesca subsp. vesca]	XP_004306773	0	99.5227	840.491	419	417
strawberryCLC_DN25_c1122_g1122	513	No Blast Hit
strawberryCLC_DN25_c1125_g1125	1136	gi|470116259|ref|XP_004294300.1|PREDICTED: probable protein phosphatase 2C 25 [Fragaria vesca subsp. vesca]	XP_004294300	3.55366e-138	98	408.297	200	196
strawberryCLC_DN25_c1123_g1123	468	gi|470113360|ref|XP_004292892.1|PREDICTED: uncharacterized protein LOC101291795 [Fragaria vesca subsp. vesca]	XP_004292892	1.82107e-76	99.1453	242.662	117	116
strawberryCLC_DN25_c1124_g1124	518	gi|470113360|ref|XP_004292892.1|PREDICTED: uncharacterized protein LOC101291795 [Fragaria vesca subsp. vesca]	XP_004292892	1.99421e-57	100	194.512	92	92
strawberryCLC_DN25_c1127_g1127	1163	No Blast Hit
strawberryCLC_DN25_c1128_g1128	1742	gi|470132514|ref|XP_004302125.1|PREDICTED: violaxanthin de-epoxidase, chloroplastic [Fragaria vesca subsp. vesca]gi|764596440|ref|XP_011466047.1|PREDICTED: violaxanthin de-epoxidase, chloroplastic [Fragaria vesca subsp. vesca]gi|764596443|ref|XP_011466048.1|PREDICTED: violaxanthin de-epoxidase, chloroplastic [Fragaria vesca subsp. vesca]	XP_004302125, XP_011466047, XP_011466048	0	97.9466	932.169	487	477
strawberryCLC_DN25_c1129_g1129	879	gi|764559565|ref|XP_011461056.1|PREDICTED: aspartic proteinase A1-like [Fragaria vesca subsp. vesca]	XP_011461056	0	99.3151	570.466	292	290
strawberryCLC_DN25_c1132_g1132	4645	gi|470101379|ref|XP_004287150.1|PREDICTED: uncharacterized protein LOC101295445 [Fragaria vesca subsp. vesca]	XP_004287150	0	99.403	1300.03	670	666
strawberryCLC_DN25_c1130_g1130	329	gi|1366032318|ref|XP_024168461.1|probable F-actin-capping protein subunit beta isoform X2 [Rosa chinensis]	XP_024168461	3.021e-19	98.3871	88.1965	62	61
strawberryCLC_DN25_c1131_g1131	2050	gi|470102640|ref|XP_004287759.1|PREDICTED: thiol-disulfide oxidoreductase LTO1 [Fragaria vesca subsp. vesca]	XP_004287759	0	99.3651	542.732	315	313
strawberryCLC_DN25_c1133_g1133	399	No Blast Hit
strawberryCLC_DN25_c1134_g1134	2795	gi|470109905|ref|XP_004291228.1|PREDICTED: BTB/POZ domain-containing protein At2g30600 [Fragaria vesca subsp. vesca]gi|764540418|ref|XP_011459073.1|PREDICTED: BTB/POZ domain-containing protein At2g30600 [Fragaria vesca subsp. vesca]	XP_004291228, XP_011459073	0	99.115	1524.99	791	784
strawberryCLC_DN25_c1137_g1137	423	gi|764524104|ref|XP_004289714.2|PREDICTED: squalene monooxygenase-like [Fragaria vesca subsp. vesca]	XP_004289714	4.0931e-94	100	290.812	140	140
strawberryCLC_DN25_c1135_g1135	362	No Blast Hit
strawberryCLC_DN25_c1136_g1136	771	gi|470106735|ref|XP_004289716.1|PREDICTED: squalene monooxygenase-like [Fragaria vesca subsp. vesca]	XP_004289716	6.87615e-174	100	499.204	257	257
strawberryCLC_DN25_c1138_g1138	358	gi|470121096|ref|XP_004296619.1|PREDICTED: uncharacterized protein LOC101310402 [Fragaria vesca subsp. vesca]	XP_004296619	1.66508e-56	100	181.8	108	108
strawberryCLC_DN25_c1140_g1140	587	gi|24638017|sp|P83373.1|MDHM_FRAANRecName: Full=Malate dehydrogenase, mitochondrial; Flags: Precursor	P83373	9.20391e-18	100	89.7373	46	46
strawberryCLC_DN25_c1139_g1139	471	gi|24638017|sp|P83373.1|MDHM_FRAANRecName: Full=Malate dehydrogenase, mitochondrial; Flags: Precursor	P83373	2.88398e-18	100	89.7373	46	46
strawberryCLC_DN25_c1142_g1142	395	No Blast Hit
strawberryCLC_DN25_c1141_g1141	1271	gi|479643343|gb|ENS15315.1|hypothetical protein B972_03201 [Brucella abortus F10/05-11]	ENS15315	9.97282e-73	96.6102	233.417	118	114
strawberryCLC_DN25_c1143_g1143	994	gi|470117130|ref|XP_004294717.1|PREDICTED: ubiquitin-conjugating enzyme E2-17 kDa [Fragaria vesca subsp. vesca]	XP_004294717	1.0119e-103	100	310.071	148	148
strawberryCLC_DN25_c1146_g1146	440	gi|764535610|ref|XP_011458718.1|PREDICTED: translocase of chloroplast 159, chloroplastic [Fragaria vesca subsp. vesca]	XP_011458718	5.4506e-55	91.8367	196.052	147	135
strawberryCLC_DN25_c1145_g1145	697	gi|764629447|ref|XP_004307163.2|PREDICTED: probable glutathione S-transferase [Fragaria vesca subsp. vesca]	XP_004307163	5.81656e-72	97.0803	229.18	137	133
strawberryCLC_DN25_c1144_g1144	334	No Blast Hit
strawberryCLC_DN25_c1147_g1147	3555	gi|470129216|ref|XP_004300521.1|PREDICTED: chloroplastic group IIA intron splicing facilitator CRS1, chloroplastic [Fragaria vesca subsp. vesca]	XP_004300521	0	99.6575	1162.13	584	582
strawberryCLC_DN25_c1150_g1150	1509	gi|470125722|ref|XP_004298849.1|PREDICTED: calcium-dependent protein kinase 3 [Fragaria vesca subsp. vesca]	XP_004298849	0	99.7512	797.349	402	401
strawberryCLC_DN25_c1148_g1148	2496	gi|470129142|ref|XP_004300485.1|PREDICTED: WD repeat-containing protein 3 [Fragaria vesca subsp. vesca]gi|764592402|ref|XP_011465363.1|PREDICTED: WD repeat-containing protein 3 [Fragaria vesca subsp. vesca]gi|764592407|ref|XP_011465364.1|PREDICTED: WD repeat-containing protein 3 [Fragaria vesca subsp. vesca]	XP_004300485, XP_011465363, XP_011465364	0	99.1814	1403.27	733	727
strawberryCLC_DN25_c1149_g1149	660	gi|764535610|ref|XP_011458718.1|PREDICTED: translocase of chloroplast 159, chloroplastic [Fragaria vesca subsp. vesca]	XP_011458718	5.9774e-101	100	329.331	219	219
strawberryCLC_DN25_c1152_g1152	2974	gi|764578218|ref|XP_011463428.1|PREDICTED: probable inactive serine/threonine-protein kinase scy1 isoform X2 [Fragaria vesca subsp. vesca]	XP_011463428	0	100	1486.09	797	797
strawberryCLC_DN25_c1153_g1153	2872	gi|470109805|ref|XP_004291180.1|PREDICTED: uncharacterized protein LOC101302034 [Fragaria vesca subsp. vesca]	XP_004291180	0	99.6802	1872.06	938	935
strawberryCLC_DN25_c1151_g1151	527	gi|470143196|ref|XP_004307267.1|PREDICTED: proteasome subunit beta type-2-A [Fragaria vesca subsp. vesca]	XP_004307267	7.35539e-28	100	112.849	71	71
strawberryCLC_DN25_c1154_g1154	991	No Blast Hit
strawberryCLC_DN25_c1155_g1155	864	gi|470129044|ref|XP_004300439.1|PREDICTED: uncharacterized protein LOC101294950 isoform X2 [Fragaria vesca subsp. vesca]	XP_004300439	2.88374e-99	97.9381	303.523	194	190
strawberryCLC_DN25_c1159_g1159	716	gi|470123431|ref|XP_004297730.1|PREDICTED: uncharacterized protein LOC101312533 [Fragaria vesca subsp. vesca]	XP_004297730	3.98489e-115	100	348.206	168	168
strawberryCLC_DN25_c1158_g1158	485	gi|470123431|ref|XP_004297730.1|PREDICTED: uncharacterized protein LOC101312533 [Fragaria vesca subsp. vesca]	XP_004297730	1.98394e-76	95.3125	245.743	128	122
strawberryCLC_DN25_c1156_g1156	958	gi|1269883587|ref|XP_022752477.1|calmodulin-7-like isoform X1 [Durio zibethinus]	XP_022752477	1.22264e-103	88.172	310.842	186	164
strawberryCLC_DN25_c1157_g1157	454	gi|470123431|ref|XP_004297730.1|PREDICTED: uncharacterized protein LOC101312533 [Fragaria vesca subsp. vesca]	XP_004297730	2.6908e-99	99.3377	303.908	151	150
strawberryCLC_DN25_c1160_g1160	667	gi|470142864|ref|XP_004307112.1|PREDICTED: uncharacterized protein LOC101307247 [Fragaria vesca subsp. vesca]	XP_004307112	1.07025e-139	99.0991	412.149	222	220
strawberryCLC_DN25_c1162_g1162	1289	gi|764576525|ref|XP_011463200.1|PREDICTED: uncharacterized protein LOC101307881 [Fragaria vesca subsp. vesca]	XP_011463200	0	98.1928	587.415	332	326
strawberryCLC_DN25_c1161_g1161	497	gi|470143196|ref|XP_004307267.1|PREDICTED: proteasome subunit beta type-2-A [Fragaria vesca subsp. vesca]	XP_004307267	4.90763e-110	100	321.242	156	156
strawberryCLC_DN25_c1163_g1163	621	gi|470109992|ref|XP_004291271.1|PREDICTED: putative glutathione-specific gamma-glutamylcyclotransferase 2 [Fragaria vesca subsp. vesca]	XP_004291271	5.96032e-25	96.2963	107.071	54	52
strawberryCLC_DN25_c1165_g1165	1578	gi|470137153|ref|XP_004304335.1|PREDICTED: uncharacterized protein LOC101306071 [Fragaria vesca subsp. vesca]	XP_004304335	0	99.1202	701.434	341	338
strawberryCLC_DN25_c1164_g1164	483	gi|764580899|ref|XP_011463919.1|PREDICTED: 40S ribosomal protein S10 [Fragaria vesca subsp. vesca]	XP_011463919	1.16143e-44	100	154.451	72	72
strawberryCLC_DN25_c1166_g1166	790	gi|470120753|ref|XP_004296454.1|PREDICTED: BTB/POZ domain-containing protein At3g05675-like [Fragaria vesca subsp. vesca]gi|470120755|ref|XP_004296455.1|PREDICTED: BTB/POZ domain-containing protein At3g05675-like [Fragaria vesca subsp. vesca]	XP_004296454, XP_004296455	0	99.6183	526.554	262	261
strawberryCLC_DN25_c1167_g1167	454	gi|470109167|ref|XP_004290873.1|PREDICTED: chlorophyllide a oxygenase, chloroplastic [Fragaria vesca subsp. vesca]	XP_004290873	5.113e-103	100	314.694	148	148
strawberryCLC_DN25_c1168_g1168	4548	gi|470137927|ref|XP_004304711.1|PREDICTED: DNA damage-binding protein 1 [Fragaria vesca subsp. vesca]	XP_004304711	0	100	2080.06	1042	1042
strawberryCLC_DN25_c1170_g1170	435	gi|470126220|ref|XP_004299089.1|PREDICTED: protein NRT1/ PTR FAMILY 3.1 [Fragaria vesca subsp. vesca]	XP_004299089	3.4252e-26	100	113.235	52	52
strawberryCLC_DN25_c1169_g1169	3450	gi|470116109|ref|XP_004294228.1|PREDICTED: alpha-glucan phosphorylase, H isozyme [Fragaria vesca subsp. vesca]	XP_004294228	0	99.2814	1666.74	835	829
strawberryCLC_DN25_c1172_g1172	807	gi|470126220|ref|XP_004299089.1|PREDICTED: protein NRT1/ PTR FAMILY 3.1 [Fragaria vesca subsp. vesca]	XP_004299089	0	100	549.28	268	268
strawberryCLC_DN25_c1171_g1171	349	gi|470126220|ref|XP_004299089.1|PREDICTED: protein NRT1/ PTR FAMILY 3.1 [Fragaria vesca subsp. vesca]	XP_004299089	2.18115e-14	97.1429	78.1814	35	34
strawberryCLC_DN25_c1173_g1173	397	No Blast Hit
strawberryCLC_DN25_c1177_g1177	4033	gi|470147974|ref|XP_004309551.1|PREDICTED: structural maintenance of chromosomes protein 3 [Fragaria vesca subsp. vesca]gi|764641852|ref|XP_011470907.1|PREDICTED: structural maintenance of chromosomes protein 3 [Fragaria vesca subsp. vesca]	XP_004309551, XP_011470907	0	99.584	2186.38	1202	1197
strawberryCLC_DN25_c1175_g1175	546	gi|470112789|ref|XP_004292613.1|PREDICTED: pentatricopeptide repeat-containing protein At2g30780 [Fragaria vesca subsp. vesca]	XP_004292613	1.4698e-97	97.2527	301.212	182	177
strawberryCLC_DN25_c1176_g1176	358	gi|470120620|ref|XP_004296397.1|PREDICTED: uncharacterized protein LOC101309817 [Fragaria vesca subsp. vesca]gi|764568097|ref|XP_011462298.1|PREDICTED: uncharacterized protein LOC101309817 [Fragaria vesca subsp. vesca]	XP_004296397, XP_011462298	8.02794e-77	100	252.677	118	118
strawberryCLC_DN25_c1174_g1174	486	No Blast Hit
strawberryCLC_DN25_c1178_g1178	990	gi|1365935731|ref|XP_024181655.1|protein RETICULATA-RELATED 4, chloroplastic-like [Rosa chinensis]gi|1358180349|gb|PRQ54823.1|hypothetical protein RchiOBHm_Chr1g0317941 [Rosa chinensis]	XP_024181655, PRQ54823	1.53211e-174	94.1935	498.049	310	292
strawberryCLC_DN25_c1181_g1181	1303	gi|470103078|ref|XP_004287972.1|PREDICTED: probable protein phosphatase 2C 78 isoform X1 [Fragaria vesca subsp. vesca]	XP_004287972	3.64178e-148	100	435.647	208	208
strawberryCLC_DN25_c1180_g1180	595	gi|764634060|ref|XP_011469943.1|PREDICTED: ferritin-4, chloroplastic [Fragaria vesca subsp. vesca]	XP_011469943	8.09992e-60	97.3451	197.593	113	110
strawberryCLC_DN25_c1179_g1179	1048	gi|1365937473|ref|XP_024187035.1|TMV resistance protein N-like [Rosa chinensis]	XP_024187035	1.84424e-87	66.1721	295.049	337	223
strawberryCLC_DN25_c1182_g1182	622	gi|470109739|ref|XP_004291148.1|PREDICTED: glutamyl-tRNA(Gln) amidotransferase subunit C, chloroplastic/mitochondrial [Fragaria vesca subsp. vesca]	XP_004291148	1.57917e-102	100	301.597	147	147
strawberryCLC_DN25_c1183_g1183	1969	gi|470117395|ref|XP_004294843.1|PREDICTED: uncharacterized protein LOC101305922 [Fragaria vesca subsp. vesca]	XP_004294843	0	100	751.125	406	406
strawberryCLC_DN25_c1188_g1188	667	gi|764559579|ref|XP_011461060.1|PREDICTED: UPF0505 protein C16orf62 homolog isoform X2 [Fragaria vesca subsp. vesca]	XP_011461060	3.49275e-152	97.7477	449.899	222	217
strawberryCLC_DN25_c1189_g1189	1051	gi|470128529|ref|XP_004300191.1|PREDICTED: uncharacterized protein LOC101292798 [Fragaria vesca subsp. vesca]	XP_004300191	0	99.3865	665.226	326	324
strawberryCLC_DN25_c1187_g1187	1001	gi|470111298|ref|XP_004291885.1|PREDICTED: uncharacterized protein LOC101301938 [Fragaria vesca subsp. vesca]	XP_004291885	8.1966e-81	99.435	253.832	177	176
strawberryCLC_DN25_c1184_g1184	1119	gi|470133963|ref|XP_004302828.1|PREDICTED: glutathione S-transferase L3-like isoform X2 [Fragaria vesca subsp. vesca]	XP_004302828	2.12463e-57	97.9798	196.438	99	97
strawberryCLC_DN25_c1186_g1186	1118	gi|1162569855|ref|XP_020423565.1|leucine-rich repeat extensin-like protein 4 isoform X1 [Prunus persica]	XP_020423565	3.1075e-16	80.597	91.6633	67	54
strawberryCLC_DN25_c1185_g1185	1182	gi|470119466|ref|XP_004295835.1|PREDICTED: probable F-box protein At4g22030 [Fragaria vesca subsp. vesca]	XP_004295835	0	98.2188	695.656	393	386
strawberryCLC_DN25_c1190_g1190	661	gi|470102712|ref|XP_004287795.1|PREDICTED: L-ascorbate peroxidase 3, peroxisomal [Fragaria vesca subsp. vesca]	XP_004287795	1.02556e-123	95.9091	361.303	220	211
strawberryCLC_DN25_c1193_g1193	3246	gi|764600166|ref|XP_011466460.1|PREDICTED: dnaJ protein ERDJ3A [Fragaria vesca subsp. vesca]gi|764600176|ref|XP_011466461.1|PREDICTED: dnaJ protein ERDJ3A [Fragaria vesca subsp. vesca]gi|764600180|ref|XP_011466462.1|PREDICTED: dnaJ protein ERDJ3A [Fragaria vesca subsp. vesca]	XP_011466460, XP_011466461, XP_011466462	0	97.7117	762.296	437	427
strawberryCLC_DN25_c1194_g1194	2393	gi|764526315|ref|XP_011457966.1|PREDICTED: probable galacturonosyltransferase 6 isoform X1 [Fragaria vesca subsp. vesca]	XP_011457966	0	98.4436	541.576	257	253
strawberryCLC_DN25_c1191_g1191	1825	gi|470138478|ref|XP_004304983.1|PREDICTED: psbP domain-containing protein 7, chloroplastic [Fragaria vesca subsp. vesca]	XP_004304983	0	97.5694	567.77	288	281
strawberryCLC_DN25_c1192_g1192	414	gi|764572933|ref|XP_011462809.1|PREDICTED: beta-galactosidase 9 [Fragaria vesca subsp. vesca]	XP_011462809	7.90798e-89	98.5401	280.796	137	135
strawberryCLC_DN25_c1196_g1196	553	No Blast Hit
strawberryCLC_DN25_c1195_g1195	470	No Blast Hit
strawberryCLC_DN25_c1198_g1198	623	gi|1365989647|ref|XP_024193354.1|UDP-glucuronate 4-epimerase 6 [Rosa chinensis]gi|1358163935|gb|PRQ38412.1|putative UDP-glucuronate 4-epimerase [Rosa chinensis]	XP_024193354, PRQ38412	5.08628e-56	93.3333	193.741	105	98
strawberryCLC_DN25_c1197_g1197	1134	gi|470111396|ref|XP_004291934.1|PREDICTED: serpin-ZX [Fragaria vesca subsp. vesca]	XP_004291934	0	99.4681	722.235	376	374
strawberryCLC_DN25_c1200_g1200	535	gi|470135634|ref|XP_004303617.1|PREDICTED: kinetochore protein nuf2-like [Fragaria vesca subsp. vesca]	XP_004303617	4.15973e-26	96.0396	113.235	101	97
strawberryCLC_DN25_c1199_g1199	1724	gi|764574944|ref|XP_011463032.1|PREDICTED: probable inactive purple acid phosphatase 2 [Fragaria vesca subsp. vesca]	XP_011463032	0	98.893	1085.86	542	536
strawberryCLC_DN25_c1202_g1202	468	gi|1366047508|ref|XP_024173420.1|kinetochore protein nuf2-like [Rosa chinensis]gi|1358145387|gb|PRQ19867.1|putative kinetochore protein Nuf2 [Rosa chinensis]	XP_024173420, PRQ19867	3.14e-29	91.7647	120.553	85	78
strawberryCLC_DN25_c1201_g1201	461	gi|1366047508|ref|XP_024173420.1|kinetochore protein nuf2-like [Rosa chinensis]gi|1358145387|gb|PRQ19867.1|putative kinetochore protein Nuf2 [Rosa chinensis]	XP_024173420, PRQ19867	6.56519e-23	92.2078	103.219	77	71
strawberryCLC_DN25_c1203_g1203	850	gi|764637901|ref|XP_011470406.1|PREDICTED: traB domain-containing protein isoform X2 [Fragaria vesca subsp. vesca]	XP_011470406	1.51898e-94	100	289.271	163	163
strawberryCLC_DN25_c1204_g1204	880	gi|470102610|ref|XP_004287744.1|PREDICTED: endochitinase-like [Fragaria vesca subsp. vesca]	XP_004287744	9.28984e-152	98.5981	436.802	214	211
strawberryCLC_DN25_c1205_g1205	5087	gi|470142813|ref|XP_004307089.1|PREDICTED: E3 ubiquitin-protein ligase KEG isoform X1 [Fragaria vesca subsp. vesca]	XP_004307089	0	99.566	3177.5	1613	1606
strawberryCLC_DN25_c1207_g1207	537	gi|1365989647|ref|XP_024193354.1|UDP-glucuronate 4-epimerase 6 [Rosa chinensis]gi|1358163935|gb|PRQ38412.1|putative UDP-glucuronate 4-epimerase [Rosa chinensis]	XP_024193354, PRQ38412	6.5143e-38	91.1392	145.206	79	72
strawberryCLC_DN25_c1206_g1206	1537	gi|470125897|ref|XP_004298934.1|PREDICTED: serine/threonine-protein kinase HT1-like [Fragaria vesca subsp. vesca]	XP_004298934	0	99.7525	763.451	404	403
strawberryCLC_DN25_c1209_g1209	661	gi|1474065200|ref|WP_118481579.1|hypothetical protein, partial [Escherichia coli]gi|1471950928|gb|RHN22868.1|hypothetical protein DWZ23_25335, partial [Escherichia coli]	WP_118481579, RHN22868	6.92767e-12	53.6842	70.0922	95	51
strawberryCLC_DN25_c1208_g1208	1220	gi|470110460|ref|XP_004291501.1|PREDICTED: DEAD-box ATP-dependent RNA helicase 42 [Fragaria vesca subsp. vesca]	XP_004291501	0	96	770.385	400	384
strawberryCLC_DN25_c1210_g1210	628	No Blast Hit
strawberryCLC_DN25_c1211_g1211	1340	gi|470128789|ref|XP_004300317.1|PREDICTED: serine/threonine-protein kinase SAPK2-like [Fragaria vesca subsp. vesca]gi|668349474|gb|AIH00107.1|sucrose nonfermenting 1-related protein kinase 2.4 [Fragaria x ananassa]	XP_004300317, AIH00107	0	100	656.366	318	318
strawberryCLC_DN25_c1214_g1214	1057	gi|470115651|ref|XP_004294008.1|PREDICTED: 30S ribosomal protein S5, chloroplastic isoform X1 [Fragaria vesca subsp. vesca]	XP_004294008	1.19457e-163	100	469.159	291	291
strawberryCLC_DN25_c1217_g1217	1233	gi|470116751|ref|XP_004294541.1|PREDICTED: 50S ribosomal protein L9, chloroplastic [Fragaria vesca subsp. vesca]	XP_004294541	3.44924e-102	99.4286	310.842	175	174
strawberryCLC_DN25_c1212_g1212	1736	gi|764601588|ref|XP_011466592.1|PREDICTED: uncharacterized protein LOC101294581 [Fragaria vesca subsp. vesca]gi|764601593|ref|XP_011466593.1|PREDICTED: uncharacterized protein LOC101294581 [Fragaria vesca subsp. vesca]	XP_011466592, XP_011466593	0	96.5398	1065.06	578	558
strawberryCLC_DN25_c1216_g1216	854	gi|470125339|ref|XP_004298660.1|PREDICTED: probable transaldolase [Fragaria vesca subsp. vesca]	XP_004298660	0	99.6296	522.316	270	269
strawberryCLC_DN25_c1215_g1215	470	No Blast Hit
strawberryCLC_DN25_c1213_g1213	321	No Blast Hit
strawberryCLC_DN25_c1218_g1218	2092	gi|470110784|ref|XP_004291643.1|PREDICTED: uncharacterized protein LOC101298572 [Fragaria vesca subsp. vesca]	XP_004291643	1.0164e-92	98.8701	295.049	177	175
strawberryCLC_DN25_c1219_g1219	1145	gi|764512916|ref|XP_011463008.1|PREDICTED: probable histone-lysine N-methyltransferase ATXR3 [Fragaria vesca subsp. vesca]	XP_011463008	0	98.4252	773.467	381	375
strawberryCLC_DN25_c1220_g1220	4075	gi|470115135|ref|XP_004293758.1|PREDICTED: peroxisome biogenesis protein 1 isoform X1 [Fragaria vesca subsp. vesca]	XP_004293758	0	99.6457	2168.27	1129	1125
strawberryCLC_DN25_c1221_g1221	1880	gi|470107435|ref|XP_004290051.1|PREDICTED: isocitrate dehydrogenase [NAD] regulatory subunit 1, mitochondrial isoform X1 [Fragaria vesca subsp. vesca]	XP_004290051	0	100	724.931	373	373
strawberryCLC_DN25_c1222_g1222	370	gi|470115311|ref|XP_004293846.1|PREDICTED: ethylene-responsive transcription factor 4 [Fragaria vesca subsp. vesca]	XP_004293846	2.16052e-39	96.5517	141.739	87	84
strawberryCLC_DN25_c1223_g1223	576	gi|470110486|ref|XP_004291512.1|PREDICTED: probable protein phosphatase 2C 39 [Fragaria vesca subsp. vesca]	XP_004291512	7.62409e-129	97.8261	372.859	184	180
strawberryCLC_DN25_c1224_g1224	956	gi|470141782|ref|XP_004306607.1|PREDICTED: serine/threonine-protein kinase ATG1 [Fragaria vesca subsp. vesca]	XP_004306607	0	98.1132	637.491	318	312
strawberryCLC_DN25_c1225_g1225	3162	gi|470134139|ref|XP_004302913.1|PREDICTED: heat shock 70 kDa protein 15-like [Fragaria vesca subsp. vesca]	XP_004302913	0	99.2925	1558.89	848	842
strawberryCLC_DN25_c1227_g1227	841	gi|470116989|ref|XP_004294653.1|PREDICTED: uncharacterized protein LOC101294738 [Fragaria vesca subsp. vesca]	XP_004294653	4.16346e-88	98.2659	269.24	173	170
strawberryCLC_DN25_c1226_g1226	1076	gi|470110588|ref|XP_004291562.1|PREDICTED: two-pore potassium channel 1-like [Fragaria vesca subsp. vesca]	XP_004291562	9.65344e-46	99.0385	169.474	104	103
strawberryCLC_DN25_c1228_g1228	802	gi|661250933|ref|NP_001281232.1|60S ribosomal protein L32 [Zea mays]gi|922338405|ref|XP_013447192.1|histone H3.3 [Medicago truncatula]gi|1124034337|ref|XP_019579020.1|PREDICTED: histone H3.3 [Rhinolophus sinicus]gi|1124034375|ref|XP_019579042.1|PREDICTED: histone H3.3 [Rhinolophus sinicus]gi|1435174346|ref|XP_025823785.1|histone H3.3-like [Panicum hallii]gi|195611240|gb|ACG27450.1|histone H3 [Zea…	NP_001281232, XP_013447192, XP_019579020, XP_019579042, XP_025823785, ACG27450, ACG31205, AFK42091, KEH21219, ONM17035, ONM17036, PAN38435, PUZ47413, PWZ40583, RHN43462, RLM75472	1.72494e-62	100	202.216	98	98
strawberryCLC_DN25_c1229_g1229	466	gi|470114265|ref|XP_004293336.1|PREDICTED: ubiquinol oxidase 4, chloroplastic/chromoplastic [Fragaria vesca subsp. vesca]	XP_004293336	7.73445e-111	98.7097	328.561	155	153
strawberryCLC_DN25_c1230_g1230	554	No Blast Hit
strawberryCLC_DN25_c1238_g1238	2195	gi|764574472|ref|XP_004298341.2|PREDICTED: uncharacterized protein At1g04910-like [Fragaria vesca subsp. vesca]	XP_004298341	0	99.7959	979.163	490	489
strawberryCLC_DN25_c1234_g1234	1670	gi|764528345|ref|XP_011458111.1|PREDICTED: 3-hydroxy-3-methylglutaryl-coenzyme A reductase 1-like [Fragaria vesca subsp. vesca]	XP_011458111	6.62479e-126	100	391.349	213	213
strawberryCLC_DN25_c1232_g1232	378	gi|470125788|ref|XP_004298881.1|PREDICTED: intracellular protein transport protein USO1-like [Fragaria vesca subsp. vesca]gi|764581215|ref|XP_011463970.1|PREDICTED: intracellular protein transport protein USO1-like [Fragaria vesca subsp. vesca]	XP_004298881, XP_011463970	1.21515e-22	100	102.449	68	68
strawberryCLC_DN25_c1231_g1231	644	gi|470122527|ref|XP_004297292.1|PREDICTED: expansin-A1 [Fragaria vesca subsp. vesca]	XP_004297292	2.97085e-122	99.5169	355.91	207	206
strawberryCLC_DN25_c1233_g1233	544	gi|470114265|ref|XP_004293336.1|PREDICTED: ubiquinol oxidase 4, chloroplastic/chromoplastic [Fragaria vesca subsp. vesca]	XP_004293336	5.83868e-105	99.4475	315.079	181	180
strawberryCLC_DN25_c1239_g1239	1468	gi|470106750|ref|XP_004289723.1|PREDICTED: DUF21 domain-containing protein At2g14520-like [Fragaria vesca subsp. vesca]	XP_004289723	0	98.5882	820.461	425	419
strawberryCLC_DN25_c1237_g1237	1699	gi|470110384|ref|XP_004291464.1|PREDICTED: uncharacterized protein LOC101313379 [Fragaria vesca subsp. vesca]	XP_004291464	0	71.2062	600.512	514	366
strawberryCLC_DN25_c1236_g1236	1326	gi|470143593|ref|XP_004307458.1|PREDICTED: caffeoylshikimate esterase-like [Fragaria vesca subsp. vesca]	XP_004307458	0	98.4277	651.358	318	313
strawberryCLC_DN25_c1235_g1235	905	gi|470102642|ref|XP_004287760.1|PREDICTED: thiosulfate sulfurtransferase 16, chloroplastic-like [Fragaria vesca subsp. vesca]	XP_004287760	1.25463e-60	100	200.29	94	94
strawberryCLC_DN25_c1240_g1240	408	gi|764575777|ref|XP_004298461.2|PREDICTED: uncharacterized protein LOC101314656 [Fragaria vesca subsp. vesca]	XP_004298461	7.07851e-74	100	235.343	115	115
strawberryCLC_DN25_c1242_g1242	1213	gi|470137564|ref|XP_004304533.1|PREDICTED: 60S ribosomal protein L7a-2 [Fragaria vesca subsp. vesca]	XP_004304533	1.89156e-160	100	461.07	259	259
strawberryCLC_DN25_c1241_g1241	1373	gi|470144572|ref|XP_004307928.1|PREDICTED: homeobox-leucine zipper protein ATHB-12-like [Fragaria vesca subsp. vesca]	XP_004307928	9.47103e-123	92.2018	366.311	218	201
strawberryCLC_DN25_c1243_g1243	499	gi|470136755|ref|XP_004304149.1|PREDICTED: uncharacterized protein LOC101295545 isoform X2 [Fragaria vesca subsp. vesca]	XP_004304149	1.33346e-112	98.7879	340.117	165	163
strawberryCLC_DN25_c1245_g1245	2328	gi|470141891|ref|XP_004306659.1|PREDICTED: uncharacterized protein LOC101309666 [Fragaria vesca subsp. vesca]	XP_004306659	0	99.2819	1084.71	557	553
strawberryCLC_DN25_c1244_g1244	689	gi|470103618|ref|XP_004288230.1|PREDICTED: trafficking protein particle complex subunit 6B [Fragaria vesca subsp. vesca]	XP_004288230	6.84722e-113	100	330.102	156	156
strawberryCLC_DN25_c1246_g1246	765	gi|445563935|gb|ELY20074.1|hypothetical protein HALTITAN_3299 [Halomonas titanicae BH1]	ELY20074	6.47245e-87	85.8896	265.003	163	140
strawberryCLC_DN25_c1247_g1247	1033	gi|51493451|gb|AAU04792.1|flavanone 3-hydroxylase [Fragaria x ananassa]gi|71979912|dbj|BAE17126.1|flavanone 3-hydroxylase [Fragaria x ananassa]	AAU04792, BAE17126	0	99.4048	696.812	336	334
strawberryCLC_DN25_c1248_g1248	573	No Blast Hit
strawberryCLC_DN25_c1249_g1249	746	gi|470133407|ref|XP_004302557.1|PREDICTED: probable WRKY transcription factor 33 [Fragaria vesca subsp. vesca]	XP_004302557	1.26836e-136	97.8632	403.675	234	229
strawberryCLC_DN25_c1250_g1250	1367	gi|470101728|ref|XP_004287321.1|PREDICTED: uncharacterized protein LOC101296996 [Fragaria vesca subsp. vesca]	XP_004287321	1.20729e-128	100	380.178	204	204
strawberryCLC_DN25_c1251_g1251	953	gi|470143822|ref|XP_004307567.1|PREDICTED: uncharacterized protein LOC101304329 [Fragaria vesca subsp. vesca]	XP_004307567	4.95454e-89	98.6111	292.352	144	142
strawberryCLC_DN25_c1252_g1252	2607	gi|470101307|ref|XP_004287116.1|PREDICTED: FIP1[V]-like protein [Fragaria vesca subsp. vesca]	XP_004287116	0	99.8433	1132.47	638	637
strawberryCLC_DN25_c1258_g1258	611	gi|445563935|gb|ELY20074.1|hypothetical protein HALTITAN_3299 [Halomonas titanicae BH1]	ELY20074	1.79325e-67	74.8466	213.386	163	122
strawberryCLC_DN25_c1259_g1259	864	gi|470104448|ref|XP_004288615.1|PREDICTED: 40S ribosomal protein S11 [Fragaria vesca subsp. vesca]gi|470109289|ref|XP_004290932.1|PREDICTED: 40S ribosomal protein S11 [Fragaria vesca subsp. vesca]	XP_004288615, XP_004290932	6.42185e-98	100	293.893	157	157
strawberryCLC_DN25_c1253_g1253	1648	gi|470107804|ref|XP_004290230.1|PREDICTED: 3-ketoacyl-CoA thiolase 2, peroxisomal-like [Fragaria vesca subsp. vesca]	XP_004290230	0	99.7579	752.666	413	412
strawberryCLC_DN25_c1257_g1257	2639	gi|470101537|ref|XP_004287227.1|PREDICTED: transmembrane 9 superfamily member 11 [Fragaria vesca subsp. vesca]	XP_004287227	0	99.5434	1306.58	657	654
strawberryCLC_DN25_c1256_g1256	410	gi|954200423|gb|KRX11698.1|Glyceraldehyde-3-phosphate dehydrogenase B, chloroplastic [Trichinella nelsoni]	KRX11698	4.11356e-19	74.5763	85.5001	59	44
strawberryCLC_DN25_c1255_g1255	517	gi|470110203|ref|XP_004291375.1|PREDICTED: probable cytokinin riboside 5'-monophosphate phosphoribohydrolase LOGL10 [Fragaria vesca subsp. vesca]	XP_004291375	4.7485e-89	99.3056	268.855	144	143
strawberryCLC_DN25_c1254_g1254	961	gi|470137378|ref|XP_004304443.1|PREDICTED: adenosine kinase 2 [Fragaria vesca subsp. vesca]	XP_004304443	0	99.6875	632.098	320	319
strawberryCLC_DN25_c1260_g1260	2764	gi|470117274|ref|XP_004294786.1|PREDICTED: rab3 GTPase-activating protein catalytic subunit [Fragaria vesca subsp. vesca]	XP_004294786	0	99.4565	1850.48	920	915
strawberryCLC_DN25_c1262_g1262	645	gi|764573931|ref|XP_011462923.1|PREDICTED: uncharacterized protein LOC101299177 isoform X2 [Fragaria vesca subsp. vesca]	XP_011462923	3.69408e-54	98.1982	191.815	111	109
strawberryCLC_DN25_c1261_g1261	1406	gi|470140922|ref|XP_004306185.1|PREDICTED: haloacid dehalogenase-like hydrolase domain-containing protein 3 [Fragaria vesca subsp. vesca]	XP_004306185	1.36097e-172	99.6032	494.197	252	251
strawberryCLC_DN25_c1263_g1263	1245	gi|470119854|ref|XP_004296025.1|PREDICTED: phytoene dehydrogenase, chloroplastic/chromoplastic [Fragaria vesca subsp. vesca]	XP_004296025	0	98.5507	669.078	414	408
strawberryCLC_DN25_c1267_g1267	2335	gi|764507436|ref|XP_011457949.1|PREDICTED: WD repeat-containing protein 11 [Fragaria vesca subsp. vesca]	XP_011457949	0	100	1255.74	682	682
strawberryCLC_DN25_c1268_g1268	1828	gi|548843101|gb|ERN02869.1|hypothetical protein AMTR_s00334p00011530 [Amborella trichopoda]	ERN02869	1.07142e-87	91.875	279.256	160	147
strawberryCLC_DN25_c1264_g1264	1946	gi|470139750|ref|XP_004305609.1|PREDICTED: LOW QUALITY PROTEIN: copper-transporting ATPase PAA2, chloroplastic [Fragaria vesca subsp. vesca]	XP_004305609	0	99.2284	1200.65	648	643
strawberryCLC_DN25_c1266_g1266	464	gi|1358185118|gb|PRQ59592.1|putative ADP/ATP carrier protein [Rosa chinensis]	PRQ59592	6.90267e-33	92.6471	124.02	68	63
strawberryCLC_DN25_c1265_g1265	719	gi|470144733|ref|XP_004308002.1|PREDICTED: probable protein phosphatase 2C 76 [Fragaria vesca subsp. vesca]	XP_004308002	9.14555e-163	99.1632	463.381	239	237
strawberryCLC_DN25_c1269_g1269	396	No Blast Hit
strawberryCLC_DN25_c1275_g1275	1389	gi|764587243|ref|XP_011464756.1|PREDICTED: transcription factor bHLH80-like [Fragaria vesca subsp. vesca]gi|764587246|ref|XP_011464757.1|PREDICTED: transcription factor bHLH80-like [Fragaria vesca subsp. vesca]gi|764587250|ref|XP_011464759.1|PREDICTED: transcription factor bHLH80-like [Fragaria vesca subsp. vesca]gi|764587253|ref|XP_011464760.1|PREDICTED: transcription factor bHLH80-like [Fragari…	XP_011464756, XP_011464757, XP_011464759, XP_011464760	1.21964e-125	98.2222	373.629	225	221
strawberryCLC_DN25_c1276_g1276	644	No Blast Hit
strawberryCLC_DN25_c1271_g1271	314	gi|470121427|ref|XP_004296770.1|PREDICTED: uncharacterized protein LOC101312046 [Fragaria vesca subsp. vesca]	XP_004296770	2.12934e-53	94.6237	174.096	93	88
strawberryCLC_DN25_c1273_g1273	651	No Blast Hit
strawberryCLC_DN25_c1274_g1274	334	No Blast Hit
strawberryCLC_DN25_c1272_g1272	546	gi|764633656|ref|XP_011469905.1|PREDICTED: thaumatin-like protein 1b isoform X1 [Fragaria vesca subsp. vesca]	XP_011469905	6.88997e-90	99.2424	275.018	132	131
strawberryCLC_DN25_c1270_g1270	1161	gi|470108522|ref|XP_004290565.1|PREDICTED: protein trichome berefringence-like 7 [Fragaria vesca subsp. vesca]	XP_004290565	0	99.7416	758.059	387	386
strawberryCLC_DN25_c1277_g1277	2468	gi|470116979|ref|XP_004294648.1|PREDICTED: ATP-dependent zinc metalloprotease FTSH 10, mitochondrial [Fragaria vesca subsp. vesca]	XP_004294648	0	100	1509.58	784	784
strawberryCLC_DN25_c1280_g1280	1318	gi|470124974|ref|XP_004298483.1|PREDICTED: jasmonate O-methyltransferase-like [Fragaria vesca subsp. vesca]	XP_004298483	0	95.7219	711.835	374	358
strawberryCLC_DN25_c1278_g1278	452	gi|764532048|ref|XP_004290428.2|PREDICTED: LRR receptor-like serine/threonine-protein kinase GSO2 [Fragaria vesca subsp. vesca]	XP_004290428	1.21206e-67	99.2188	230.72	128	127
strawberryCLC_DN25_c1279_g1279	1771	gi|764532048|ref|XP_004290428.2|PREDICTED: LRR receptor-like serine/threonine-protein kinase GSO2 [Fragaria vesca subsp. vesca]	XP_004290428	0	100	1008.82	589	589
strawberryCLC_DN25_c1282_g1282	686	gi|470137453|ref|XP_004304478.1|PREDICTED: aquaporin TIP1-1-like [Fragaria vesca subsp. vesca]	XP_004304478	2.41763e-137	100	394.815	228	228
strawberryCLC_DN25_c1286_g1286	1115	gi|470104306|ref|XP_004288549.1|PREDICTED: uncharacterized protein LOC101309389 isoform X2 [Fragaria vesca subsp. vesca]	XP_004288549	0	98.1132	680.633	371	364
strawberryCLC_DN25_c1281_g1281	808	No Blast Hit
strawberryCLC_DN25_c1283_g1283	1232	gi|470133088|ref|XP_004302406.1|PREDICTED: acyl-CoA-binding domain-containing protein 4 [Fragaria vesca subsp. vesca]	XP_004302406	0	98.5366	835.484	410	404
strawberryCLC_DN25_c1287_g1287	1555	gi|764603401|ref|XP_011466795.1|PREDICTED: heat stress transcription factor A-3 [Fragaria vesca subsp. vesca]	XP_011466795	8.29608e-58	98.0198	208.764	101	99
strawberryCLC_DN25_c1285_g1285	939	gi|470114799|ref|XP_004293596.1|PREDICTED: uncharacterized protein LOC101311253 [Fragaria vesca subsp. vesca]	XP_004293596	6.30726e-155	100	442.965	228	228
strawberryCLC_DN25_c1284_g1284	319	gi|470115661|ref|XP_004294013.1|PREDICTED: transcription factor bHLH126 [Fragaria vesca subsp. vesca]	XP_004294013	1.46975e-30	100	116.316	54	54
strawberryCLC_DN25_c1288_g1288	1606	gi|470149241|ref|XP_004310148.1|PREDICTED: obtusifoliol 14-alpha demethylase [Fragaria vesca subsp. vesca]gi|618731171|emb|CCH26419.1|CYP51 protein [Fragaria vesca]	XP_004310148, CCH26419	0	100	878.626	439	439
strawberryCLC_DN25_c1289_g1289	4827	gi|764541612|ref|XP_011459145.1|PREDICTED: uncharacterized protein LOC101313578 [Fragaria vesca subsp. vesca]	XP_011459145	0	98.9262	2822.34	1490	1474
strawberryCLC_DN25_c1290_g1290	2076	gi|764629508|ref|XP_011469440.1|PREDICTED: protein TIC 40, chloroplastic [Fragaria vesca subsp. vesca]	XP_011469440	7.69385e-118	99.4382	369.392	178	177
strawberryCLC_DN25_c1291_g1291	581	gi|1365955933|ref|XP_024177813.1|L10-interacting MYB domain-containing protein-like [Rosa chinensis]	XP_024177813	2.08661e-82	92.0863	255.758	139	128
strawberryCLC_DN25_c1293_g1293	671	gi|470136904|ref|XP_004304221.1|PREDICTED: uncharacterized protein LOC101291942 [Fragaria vesca subsp. vesca]	XP_004304221	3.02893e-131	97.5845	383.645	207	202
strawberryCLC_DN25_c1292_g1292	2016	gi|470149454|ref|XP_004310253.1|PREDICTED: probable sodium/metabolite cotransporter BASS3, chloroplastic [Fragaria vesca subsp. vesca]	XP_004310253	0	99.4805	644.04	385	383
strawberryCLC_DN25_c1294_g1294	439	gi|470136339|ref|XP_004303952.1|PREDICTED: zinc transporter 5-like [Fragaria vesca subsp. vesca]	XP_004303952	2.69436e-72	92.0635	229.95	126	116
strawberryCLC_DN25_c1295_g1295	385	gi|470144263|ref|XP_004307779.1|PREDICTED: ethylene-responsive transcription factor ERF105-like [Fragaria vesca subsp. vesca]	XP_004307779	1.80314e-72	93.0769	227.254	130	121
strawberryCLC_DN25_c1300_g1300	424	gi|1365980670|ref|XP_024189134.1|ubiquitin-conjugating enzyme E2 variant 1C [Rosa chinensis]gi|1358169600|gb|PRQ44076.1|putative aminoacyltransferase, E1 ubiquitin-activating enzyme [Rosa chinensis]	XP_024189134, PRQ44076	4.68382e-20	100	89.7373	41	41
strawberryCLC_DN25_c1297_g1297	1444	gi|470106944|ref|XP_004289814.1|PREDICTED: uncharacterized protein LOC101294809 [Fragaria vesca subsp. vesca]	XP_004289814	6.45712e-110	98.3333	335.88	180	177
strawberryCLC_DN25_c1299_g1299	489	gi|1334317704|gb|PNT32750.1|hypothetical protein POPTR_006G205700v3 [Populus trichocarpa]	PNT32750	9.79447e-12	96.9697	68.1662	33	32
strawberryCLC_DN25_c1298_g1298	470	No Blast Hit
strawberryCLC_DN25_c1296_g1296	563	No Blast Hit
strawberryCLC_DN25_c1301_g1301	1337	gi|470115848|ref|XP_004294103.1|PREDICTED: UBP1-associated protein 2C [Fragaria vesca subsp. vesca]	XP_004294103	2.27632e-118	98.6667	362.459	225	222
strawberryCLC_DN25_c1303_g1303	1526	gi|470115755|ref|XP_004294057.1|PREDICTED: serine carboxypeptidase-like 51 [Fragaria vesca subsp. vesca]	XP_004294057	0	99.7783	864.374	451	450
strawberryCLC_DN25_c1304_g1304	482	gi|470141530|ref|XP_004306483.1|PREDICTED: uncharacterized protein LOC101305690 [Fragaria vesca subsp. vesca]	XP_004306483	4.40521e-91	99.2593	270.781	135	134
strawberryCLC_DN25_c1302_g1302	1479	gi|764610152|ref|XP_011467483.1|PREDICTED: ethylene-responsive transcription factor RAP2-12-like [Fragaria vesca subsp. vesca]gi|764610157|ref|XP_011467484.1|PREDICTED: ethylene-responsive transcription factor RAP2-12-like [Fragaria vesca subsp. vesca]gi|764610163|ref|XP_011467485.1|PREDICTED: ethylene-responsive transcription factor RAP2-12-like [Fragaria vesca subsp. vesca]	XP_011467483, XP_011467484, XP_011467485	0	98.7212	647.892	391	386
strawberryCLC_DN25_c1307_g1307	1415	gi|764570201|ref|XP_004298010.2|PREDICTED: uncharacterized protein LOC101295804 isoform X2 [Fragaria vesca subsp. vesca]	XP_004298010	1.41961e-180	99.2674	519.62	273	271
strawberryCLC_DN25_c1306_g1306	494	gi|470138590|ref|XP_004305038.1|PREDICTED: calponin homology domain-containing protein DDB_G0272472-like [Fragaria vesca subsp. vesca]	XP_004305038	7.91369e-63	99.3464	213.386	153	152
strawberryCLC_DN25_c1305_g1305	1852	gi|470126342|ref|XP_004299147.1|PREDICTED: elongation factor Tu, chloroplastic [Fragaria vesca subsp. vesca]	XP_004299147	0	99.7872	849.351	470	469
strawberryCLC_DN25_c1308_g1308	1370	gi|764548106|ref|XP_011459760.1|PREDICTED: zinc finger CCCH domain-containing protein 48-like [Fragaria vesca subsp. vesca]	XP_011459760	0	91.9075	647.892	346	318
strawberryCLC_DN25_c1310_g1310	2393	gi|1365996659|ref|XP_024196916.1|protein REDUCED WALL ACETYLATION 2 isoform X1 [Rosa chinensis]gi|1358165026|gb|PRQ39503.1|putative N-acetylneuraminate 7-O(or 9-O)-acetyltransferase [Rosa chinensis]	XP_024196916, PRQ39503	0	98.3456	1016.53	544	535
strawberryCLC_DN25_c1311_g1311	1361	gi|470134352|ref|XP_004303018.1|PREDICTED: structural maintenance of chromosomes protein 1A-like isoform X2 [Fragaria vesca subsp. vesca]	XP_004303018	7.27947e-108	96.8085	326.635	188	182
strawberryCLC_DN25_c1309_g1309	1366	gi|470116404|ref|XP_004294372.1|PREDICTED: polyadenylate-binding protein RBP45C [Fragaria vesca subsp. vesca]	XP_004294372	0	99.7449	676.781	392	391
strawberryCLC_DN25_c1312_g1312	3029	gi|470144382|ref|XP_004307836.1|PREDICTED: dual specificity tyrosine-phosphorylation-regulated kinase 1A [Fragaria vesca subsp. vesca]	XP_004307836	0	99.5776	1776.14	947	943
strawberryCLC_DN25_c1313_g1313	2037	gi|470122218|ref|XP_004297142.1|PREDICTED: serine/threonine-protein kinase STN7, chloroplastic [Fragaria vesca subsp. vesca]	XP_004297142	0	98.0836	1089.33	574	563
strawberryCLC_DN25_c1315_g1315	937	gi|470127716|ref|XP_004299809.1|PREDICTED: uncharacterized protein LOC101295420 isoform X1 [Fragaria vesca subsp. vesca]	XP_004299809	1.71118e-174	97.6027	494.197	292	285
strawberryCLC_DN25_c1316_g1316	2585	gi|470121711|ref|XP_004296904.1|PREDICTED: chloride channel protein CLC-d [Fragaria vesca subsp. vesca]	XP_004296904	0	99.8649	1488.78	740	739
strawberryCLC_DN25_c1314_g1314	1074	gi|470102341|ref|XP_004287613.1|PREDICTED: 40S ribosomal protein S3-3-like [Fragaria vesca subsp. vesca]	XP_004287613	7.16708e-178	99.1968	502.671	249	247
strawberryCLC_DN25_c1317_g1317	4641	gi|470108990|ref|XP_004290785.1|PREDICTED: ABC transporter C family member 14 [Fragaria vesca subsp. vesca]gi|764535681|ref|XP_011458725.1|PREDICTED: ABC transporter C family member 14 [Fragaria vesca subsp. vesca]	XP_004290785, XP_011458725	0	99.193	2820.42	1487	1475
strawberryCLC_DN25_c1320_g1320	923	gi|470126858|ref|XP_004299399.1|PREDICTED: homeobox-leucine zipper protein HAT5-like [Fragaria vesca subsp. vesca]	XP_004299399	2.7795e-140	98.6364	408.683	220	217
strawberryCLC_DN25_c1318_g1318	744	gi|470117021|ref|XP_004294668.1|PREDICTED: uncharacterized protein LOC101299361 [Fragaria vesca subsp. vesca]	XP_004294668	8.90417e-158	99.1903	457.988	247	245
strawberryCLC_DN25_c1319_g1319	571	gi|1358182703|gb|PRQ57177.1|putative mannitol dehydrogenase [Rosa chinensis]	PRQ57177	9.34548e-13	89.1892	70.0922	37	33
strawberryCLC_DN25_c1321_g1321	1882	gi|470102216|ref|XP_004287553.1|PREDICTED: shugoshin-1-like isoform X1 [Fragaria vesca subsp. vesca]	XP_004287553	0	96.7337	714.146	398	385
strawberryCLC_DN25_c1324_g1324	475	gi|470123250|ref|XP_004297641.1|PREDICTED: aldehyde dehydrogenase family 2 member B7, mitochondrial-like isoform X2 [Fragaria vesca subsp. vesca]	XP_004297641	4.74921e-53	100	185.652	88	88
strawberryCLC_DN25_c1322_g1322	383	No Blast Hit
strawberryCLC_DN25_c1323_g1323	447	No Blast Hit
strawberryCLC_DN25_c1325_g1325	1099	gi|470138058|ref|XP_004304776.1|PREDICTED: TMV resistance protein N-like [Fragaria vesca subsp. vesca]	XP_004304776	2.04653e-111	89.8678	365.155	227	204
strawberryCLC_DN25_c1326_g1326	770	gi|764584460|ref|XP_011464404.1|PREDICTED: uncharacterized protein LOC101299476 [Fragaria vesca subsp. vesca]	XP_011464404	3.11502e-47	98.8235	170.629	85	84
strawberryCLC_DN25_c1327_g1327	3289	gi|470127279|ref|XP_004299601.1|PREDICTED: ATPase 11, plasma membrane-type [Fragaria vesca subsp. vesca]	XP_004299601	0	100	1778.45	957	957
strawberryCLC_DN25_c1328_g1328	627	gi|470133338|ref|XP_004302524.1|PREDICTED: ubiquitin-conjugating enzyme E2 28 [Fragaria vesca subsp. vesca]gi|595830519|ref|XP_007206091.1|ubiquitin-conjugating enzyme E2 28 [Prunus persica]gi|645221361|ref|XP_008244671.1|PREDICTED: ubiquitin-conjugating enzyme E2 28 [Prunus mume]gi|645221364|ref|XP_008244678.1|PREDICTED: ubiquitin-conjugating enzyme E2 28 [Prunus mume]gi|657957557|ref|XP_0083702…	XP_004302524, XP_007206091, XP_008244671, XP_008244678, XP_008370280, XP_009370897, XP_009370906, XP_016651554, XP_020422236, XP_021832021, XP_021832022, XP_021832024, XP_024188545, ONI03996, ONI03997, ONI03998, PRQ42668	5.17569e-105	100	308.145	148	148
strawberryCLC_DN25_c1329_g1329	915	gi|470101415|ref|XP_004287168.1|PREDICTED: 2-alkenal reductase (NADP(+)-dependent)-like isoform X3 [Fragaria vesca subsp. vesca]	XP_004287168	1.0585e-71	97.479	234.572	119	116
strawberryCLC_DN25_c1330_g1330	2097	gi|470101419|ref|XP_004287170.1|PREDICTED: 2-alkenal reductase (NADP(+)-dependent)-like isoform X1 [Fragaria vesca subsp. vesca]	XP_004287170	0	99.3197	602.053	294	292
strawberryCLC_DN25_c1331_g1331	540	No Blast Hit
strawberryCLC_DN25_c1332_g1332	1843	gi|470133757|ref|XP_004302726.1|PREDICTED: diaminopimelate epimerase, chloroplastic [Fragaria vesca subsp. vesca]	XP_004302726	0	99.446	630.558	361	359
strawberryCLC_DN25_c1333_g1333	2769	gi|470121417|ref|XP_004296765.1|PREDICTED: putative E3 ubiquitin-protein ligase RF298 isoform X1 [Fragaria vesca subsp. vesca]	XP_004296765	0	98.8739	1571.6	888	878
strawberryCLC_DN25_c1334_g1334	1163	gi|85701214|sp|P0C0Y3.1|PROF_FRAANRecName: Full=Profilin; AltName: Allergen=Fra a 4	P0C0Y3	1.96478e-74	100	236.884	131	131
strawberryCLC_DN25_c1337_g1337	504	gi|470117445|ref|XP_004294868.1|PREDICTED: putative 4-hydroxy-4-methyl-2-oxoglutarate aldolase 3 isoform X1 [Fragaria vesca subsp. vesca]	XP_004294868	1.9892e-117	99.4048	341.658	168	167
strawberryCLC_DN25_c1336_g1336	576	gi|764538666|ref|XP_011458932.1|PREDICTED: thioredoxin-like 4, chloroplastic [Fragaria vesca subsp. vesca]	XP_011458932	4.83737e-106	100	312.383	150	150
strawberryCLC_DN25_c1335_g1335	379	No Blast Hit
strawberryCLC_DN25_c1338_g1338	798	gi|470135131|ref|XP_004303377.1|PREDICTED: digalactosyldiacylglycerol synthase 1, chloroplastic [Fragaria vesca subsp. vesca]	XP_004303377	2.67064e-29	79.7753	127.102	89	71
strawberryCLC_DN25_c1340_g1340	454	gi|470132929|ref|XP_004302327.1|PREDICTED: hydrophobic protein RCI2A [Fragaria vesca subsp. vesca]	XP_004302327	7.13711e-21	100	89.7373	57	57
strawberryCLC_DN25_c1339_g1339	556	gi|694378438|ref|XP_009365457.1|PREDICTED: uncharacterized protein LOC103955308 [Pyrus x bretschneideri]	XP_009365457	6.91846e-19	66	90.1225	100	66
strawberryCLC_DN25_c1341_g1341	2866	gi|470106601|ref|XP_004289652.1|PREDICTED: BEL1-like homeodomain protein 6 [Fragaria vesca subsp. vesca]	XP_004289652	0	99.0566	1188.33	636	630
strawberryCLC_DN25_c1342_g1342	1357	gi|470107392|ref|XP_004290031.1|PREDICTED: 26S proteasome regulatory subunit 4 homolog A [Fragaria vesca subsp. vesca]	XP_004290031	0	100	830.861	442	442
strawberryCLC_DN25_c1345_g1345	2745	gi|470137883|ref|XP_004304689.1|PREDICTED: uncharacterized membrane protein At3g27390 [Fragaria vesca subsp. vesca]gi|764619309|ref|XP_011468331.1|PREDICTED: uncharacterized membrane protein At3g27390 [Fragaria vesca subsp. vesca]	XP_004304689, XP_011468331	0	99.6599	1157.51	588	586
strawberryCLC_DN25_c1346_g1346	1689	gi|470137406|ref|XP_004304457.1|PREDICTED: thylakoid lumenal 15.0 kDa protein 2, chloroplastic [Fragaria vesca subsp. vesca]	XP_004304457	2.62655e-100	98.895	312.383	181	179
strawberryCLC_DN25_c1343_g1343	421	gi|470106914|ref|XP_004289800.1|PREDICTED: zinc finger protein ZAT10 [Fragaria vesca subsp. vesca]	XP_004289800	6.4158e-70	99.2806	219.55	139	138
strawberryCLC_DN25_c1344_g1344	371	gi|470137069|ref|XP_004304300.1|PREDICTED: vacuolar amino acid transporter 1 [Fragaria vesca subsp. vesca]	XP_004304300	1.11017e-28	95.3846	117.857	65	62
strawberryCLC_DN25_c1347_g1347	1035	gi|470128289|ref|XP_004300076.1|PREDICTED: 30S ribosomal protein S9, chloroplastic [Fragaria vesca subsp. vesca]	XP_004300076	4.55232e-133	100	387.111	209	209
strawberryCLC_DN25_c1348_g1348	1611	gi|470129046|ref|XP_004300440.1|PREDICTED: nitrate reductase [NADH]-like [Fragaria vesca subsp. vesca]	XP_004300440	0	99.6124	1071.23	516	514
strawberryCLC_DN25_c1350_g1350	542	No Blast Hit
strawberryCLC_DN25_c1349_g1349	1284	gi|470124978|ref|XP_004298485.1|PREDICTED: protein trichome birefringence-like 2 [Fragaria vesca subsp. vesca]	XP_004298485	0	96.7254	712.22	397	384
strawberryCLC_DN25_c1351_g1351	547	No Blast Hit
strawberryCLC_DN25_c1352_g1352	1407	gi|1358165973|gb|PRQ40450.1|hypothetical protein RchiOBHm_Chr4g0436131 [Rosa chinensis]	PRQ40450	2.3709e-22	97.2973	101.679	74	72
strawberryCLC_DN25_c1355_g1355	1000	gi|470135557|ref|XP_004303580.1|PREDICTED: RNA-binding protein Musashi homolog 2-like [Fragaria vesca subsp. vesca]	XP_004303580	0	100	538.11	319	319
strawberryCLC_DN25_c1354_g1354	1407	gi|764527995|ref|XP_011458082.1|PREDICTED: uncharacterized protein LOC101306595 [Fragaria vesca subsp. vesca]	XP_011458082	1.04177e-125	90.7563	394.045	357	324
strawberryCLC_DN25_c1353_g1353	1667	gi|470125635|ref|XP_004298807.1|PREDICTED: short-chain dehydrogenase TIC 32, chloroplastic-like [Fragaria vesca subsp. vesca]	XP_004298807	0	97.7778	598.971	315	308
strawberryCLC_DN25_c1356_g1356	2112	gi|764534805|ref|XP_011458636.1|PREDICTED: receptor-like cytosolic serine/threonine-protein kinase RBK2 [Fragaria vesca subsp. vesca]	XP_011458636	0	99.7567	795.808	411	410
strawberryCLC_DN25_c1357_g1357	2432	gi|764582229|ref|XP_011464100.1|PREDICTED: glutamine--tRNA ligase [Fragaria vesca subsp. vesca]	XP_011464100	0	99.7449	1562.74	784	782
strawberryCLC_DN25_c1360_g1360	901	gi|470140660|ref|XP_004306057.1|PREDICTED: receptor-like protein kinase FERONIA [Fragaria vesca subsp. vesca]gi|1101741119|gb|APC23824.1|MRLK50 [Fragaria x ananassa]	XP_004306057, APC23824	0	98.8417	539.65	259	256
strawberryCLC_DN25_c1359_g1359	696	gi|470128289|ref|XP_004300076.1|PREDICTED: 30S ribosomal protein S9, chloroplastic [Fragaria vesca subsp. vesca]	XP_004300076	1.67091e-124	98.995	360.918	199	197
strawberryCLC_DN25_c1358_g1358	1346	gi|470142046|ref|XP_004306733.1|PREDICTED: 3-methyl-2-oxobutanoate hydroxymethyltransferase 2, mitochondrial-like [Fragaria vesca subsp. vesca]	XP_004306733	0	99.7006	660.988	334	333
strawberryCLC_DN25_c1361_g1361	766	gi|470121761|ref|XP_004296929.1|PREDICTED: stem-specific protein TSJT1 isoform X2 [Fragaria vesca subsp. vesca]	XP_004296929	2.27092e-146	98.0676	418.313	207	203
strawberryCLC_DN25_c1362_g1362	1965	gi|470115114|ref|XP_004293748.1|PREDICTED: phosphatase IMPL1, chloroplastic [Fragaria vesca subsp. vesca]	XP_004293748	0	99.4638	691.804	373	371
strawberryCLC_DN25_c1363_g1363	1174	gi|470141933|ref|XP_004306678.1|PREDICTED: beclin-1-like protein [Fragaria vesca subsp. vesca]	XP_004306678	0	99.3846	630.172	325	323
strawberryCLC_DN25_c1364_g1364	1117	gi|470121429|ref|XP_004296771.1|PREDICTED: uncharacterized protein At4g15545 [Fragaria vesca subsp. vesca]	XP_004296771	0	99.7059	595.89	340	339
strawberryCLC_DN25_c1365_g1365	412	No Blast Hit
strawberryCLC_DN25_c1368_g1368	3392	gi|470117592|ref|XP_004294938.1|PREDICTED: pyruvate kinase, cytosolic isozyme [Fragaria vesca subsp. vesca]gi|764563636|ref|XP_011461639.1|PREDICTED: pyruvate kinase, cytosolic isozyme [Fragaria vesca subsp. vesca]gi|595763625|gb|AHM92905.1|cytosolic pyruvate kinase [Fragaria x ananassa]	XP_004294938, XP_011461639, AHM92905	0	99.798	1019.22	495	494
strawberryCLC_DN25_c1366_g1366	543	gi|470122046|ref|XP_004297062.1|PREDICTED: uncharacterized protein LOC101304565 [Fragaria vesca subsp. vesca]	XP_004297062	5.6415e-55	97.0297	172.94	101	98
strawberryCLC_DN25_c1367_g1367	1183	gi|470115918|ref|XP_004294138.1|PREDICTED: 28 kDa heat- and acid-stable phosphoprotein-like [Fragaria vesca subsp. vesca]	XP_004294138	4.27793e-55	99.2481	188.734	133	132
strawberryCLC_DN25_c1369_g1369	1904	gi|470137006|ref|XP_004304271.1|PREDICTED: SNF1-related protein kinase catalytic subunit alpha KIN10 [Fragaria vesca subsp. vesca]	XP_004304271	0	100	1043.11	501	501
strawberryCLC_DN25_c1372_g1372	870	gi|470144858|ref|XP_004308064.1|PREDICTED: BAHD acyltransferase DCR [Fragaria vesca subsp. vesca]	XP_004308064	2.71437e-72	98.3051	238.424	118	116
strawberryCLC_DN25_c1370_g1370	510	gi|71979908|dbj|BAE17124.1|chalcone synthase [Fragaria x ananassa]	BAE17124	1.14661e-115	99.4083	342.428	169	168
strawberryCLC_DN25_c1371_g1371	307	gi|470141650|ref|XP_004306543.1|PREDICTED: polyketide synthase 1 [Fragaria vesca subsp. vesca]	XP_004306543	1.71344e-65	100	211.46	102	102
strawberryCLC_DN25_c1373_g1373	1271	gi|470115283|ref|XP_004293832.1|PREDICTED: uncharacterized protein LOC101310385 [Fragaria vesca subsp. vesca]	XP_004293832	0	100	638.647	372	372
strawberryCLC_DN25_c1376_g1376	440	gi|470136190|ref|XP_004303880.1|PREDICTED: uncharacterized protein LOC101310720 [Fragaria vesca subsp. vesca]	XP_004303880	8.37166e-81	98.5612	245.358	139	137
strawberryCLC_DN25_c1374_g1374	1846	gi|470102028|ref|XP_004287461.1|PREDICTED: SNW/SKI-interacting protein [Fragaria vesca subsp. vesca]	XP_004287461	0	100	910.212	593	593
strawberryCLC_DN25_c1375_g1375	577	gi|470109508|ref|XP_004291039.1|PREDICTED: glycine dehydrogenase (decarboxylating), mitochondrial [Fragaria vesca subsp. vesca]	XP_004291039	8.50194e-117	100	365.155	191	191
strawberryCLC_DN25_c1377_g1377	477	gi|470136190|ref|XP_004303880.1|PREDICTED: uncharacterized protein LOC101310720 [Fragaria vesca subsp. vesca]	XP_004303880	1.30049e-82	100	250.366	140	140
strawberryCLC_DN25_c1378_g1378	2683	gi|470110155|ref|XP_004291352.1|PREDICTED: endoplasmin homolog [Fragaria vesca subsp. vesca]	XP_004291352	0	100	1401.34	773	773
strawberryCLC_DN25_c1380_g1380	2459	gi|470121230|ref|XP_004296680.1|PREDICTED: probable protein phosphatase 2C 33 [Fragaria vesca subsp. vesca]	XP_004296680	0	98.8889	726.087	360	356
strawberryCLC_DN25_c1379_g1379	1416	gi|470122593|ref|XP_004297325.1|PREDICTED: UDP-galactose/UDP-glucose transporter 3 [Fragaria vesca subsp. vesca]	XP_004297325	0	99.6805	639.417	313	312
strawberryCLC_DN25_c1381_g1381	3453	gi|470136963|ref|XP_004304250.1|PREDICTED: chaperone protein ClpB3, chloroplastic isoform X1 [Fragaria vesca subsp. vesca]	XP_004304250	0	99.4019	1640.17	836	831
strawberryCLC_DN25_c1383_g1383	754	gi|470127440|ref|XP_004299677.1|PREDICTED: queuine tRNA-ribosyltransferase-like isoform X2 [Fragaria vesca subsp. vesca]	XP_004299677	9.84154e-126	100	372.089	179	179
strawberryCLC_DN25_c1382_g1382	696	gi|470127440|ref|XP_004299677.1|PREDICTED: queuine tRNA-ribosyltransferase-like isoform X2 [Fragaria vesca subsp. vesca]	XP_004299677	1.56958e-148	99.5169	429.098	207	206
strawberryCLC_DN25_c1384_g1384	372	gi|470118621|ref|XP_004295422.1|PREDICTED: carboxyl-terminal-processing peptidase 1, chloroplastic [Fragaria vesca subsp. vesca]	XP_004295422	3.2543e-11	96.6667	69.3218	30	29
strawberryCLC_DN25_c1385_g1385	849	gi|470117102|ref|XP_004294703.1|PREDICTED: ELMO domain-containing protein A [Fragaria vesca subsp. vesca]	XP_004294703	1.63966e-141	100	410.223	197	197
strawberryCLC_DN25_c1387_g1387	1343	gi|470111125|ref|XP_004291802.1|PREDICTED: protein TIC 20-v, chloroplastic [Fragaria vesca subsp. vesca]	XP_004291802	7.57018e-102	91.0377	311.997	212	193
strawberryCLC_DN25_c1386_g1386	2530	gi|470147167|ref|XP_004309187.1|PREDICTED: uncharacterized protein LOC101307846 [Fragaria vesca subsp. vesca]gi|764637258|ref|XP_011470322.1|PREDICTED: uncharacterized protein LOC101307846 [Fragaria vesca subsp. vesca]	XP_004309187, XP_011470322	0	99.3031	1000.35	574	570
strawberryCLC_DN25_c1388_g1388	5031	gi|470116644|ref|XP_004294488.1|PREDICTED: myosin-2 [Fragaria vesca subsp. vesca]	XP_004294488	0	99.6819	1871.67	943	940
strawberryCLC_DN25_c1389_g1389	664	gi|636794747|dbj|BAO86772.1|putative membrane protein [Burkholderia sp. RPE67]gi|636796135|dbj|BAO88159.1|putative membrane protein [Burkholderia sp. RPE67]gi|636798863|dbj|BAO90886.1|putative membrane protein [Burkholderia sp. RPE67]	BAO86772, BAO88159, BAO90886	1.20519e-102	92.5532	305.834	188	174
strawberryCLC_DN25_c1390_g1390	410	gi|470125306|ref|XP_004298644.1|PREDICTED: autophagy-related protein 8f [Fragaria vesca subsp. vesca]gi|764579727|ref|XP_011463729.1|PREDICTED: autophagy-related protein 8f [Fragaria vesca subsp. vesca]gi|1366053958|ref|XP_024175157.1|autophagy-related protein 8f [Rosa chinensis]gi|1366053961|ref|XP_024175158.1|autophagy-related protein 8f [Rosa chinensis]gi|1358143680|gb|PRQ18160.1|putative auto…	XP_004298644, XP_011463729, XP_024175157, XP_024175158, PRQ18160	7.18423e-57	100	182.185	90	90
strawberryCLC_DN25_c1393_g1393	2041	gi|470109350|ref|XP_004290962.1|PREDICTED: activating signal cointegrator 1 complex subunit 2 isoform X1 [Fragaria vesca subsp. vesca]	XP_004290962	0	99.1176	1272.69	680	674
strawberryCLC_DN25_c1392_g1392	1384	gi|470125875|ref|XP_004298923.1|PREDICTED: putative mediator of RNA polymerase II transcription subunit 26 [Fragaria vesca subsp. vesca]	XP_004298923	5.80803e-166	99.2958	482.256	284	282
strawberryCLC_DN25_c1391_g1391	569	gi|470125875|ref|XP_004298923.1|PREDICTED: putative mediator of RNA polymerase II transcription subunit 26 [Fragaria vesca subsp. vesca]	XP_004298923	1.44406e-94	99.4709	289.656	189	188
strawberryCLC_DN25_c1394_g1394	345	No Blast Hit
strawberryCLC_DN25_c1396_g1396	3755	gi|764517944|ref|XP_011467172.1|PREDICTED: protein translocase subunit SecA, chloroplastic [Fragaria vesca subsp. vesca]	XP_011467172	0	99.8895	1855.49	905	904
strawberryCLC_DN25_c1395_g1395	444	gi|1281036350|ref|XP_023002730.1|histone H3.3 isoform X1 [Cucurbita maxima]gi|1333125528|ref|XP_023537221.1|histone H3.3 isoform X1 [Cucurbita pepo subsp. pepo]	XP_023002730, XP_023537221	8.16776e-78	100	236.498	115	115
strawberryCLC_DN25_c1397_g1397	560	gi|470136023|ref|XP_004303801.1|PREDICTED: uncharacterized protein LOC101309273 [Fragaria vesca subsp. vesca]	XP_004303801	2.06771e-65	98.0769	215.698	104	102
strawberryCLC_DN25_c1402_g1402	1762	gi|470114505|ref|XP_004293455.1|PREDICTED: scarecrow-like transcription factor PAT1 [Fragaria vesca subsp. vesca]	XP_004293455	0	99.359	976.082	468	465
strawberryCLC_DN25_c1401_g1401	342	No Blast Hit
strawberryCLC_DN25_c1400_g1400	868	gi|470137439|ref|XP_004304472.1|PREDICTED: dual specificity phosphatase Cdc25 [Fragaria vesca subsp. vesca]	XP_004304472	4.25663e-117	98.2353	342.813	170	167
strawberryCLC_DN25_c1399_g1399	386	No Blast Hit
strawberryCLC_DN25_c1398_g1398	1818	gi|470144131|ref|XP_004307718.1|PREDICTED: uroporphyrinogen decarboxylase isoform X1 [Fragaria vesca subsp. vesca]	XP_004307718	0	99.4911	798.89	393	391
strawberryCLC_DN25_c1403_g1403	676	gi|470101582|ref|XP_004287249.1|PREDICTED: protein S-acyltransferase 24 [Fragaria vesca subsp. vesca]	XP_004287249	7.81128e-57	97.9798	200.29	99	97
strawberryCLC_DN25_c1407_g1407	1087	gi|470143722|ref|XP_004307520.1|PREDICTED: DNA/RNA-binding protein KIN17 [Fragaria vesca subsp. vesca]	XP_004307520	0	100	601.668	358	358
strawberryCLC_DN25_c1408_g1408	1515	gi|470136919|ref|XP_004304228.1|PREDICTED: serine carboxypeptidase-like 25 [Fragaria vesca subsp. vesca]	XP_004304228	0	99.5789	922.539	475	473
strawberryCLC_DN25_c1404_g1404	440	gi|470143240|ref|XP_004307289.1|PREDICTED: uncharacterized protein LOC101314794 [Fragaria vesca subsp. vesca]	XP_004307289	2.0488e-88	100	269.24	132	132
strawberryCLC_DN25_c1409_g1409	681	gi|954199991|gb|KRX11570.1|hypothetical protein T07_98 [Trichinella nelsoni]	KRX11570	5.92573e-13	90.9091	60.4622	33	30
strawberryCLC_DN25_c1406_g1406	1756	gi|470137215|ref|XP_004304365.1|PREDICTED: probable plastid-lipid-associated protein 13, chloroplastic [Fragaria vesca subsp. vesca]	XP_004304365	4.47566e-172	98.9399	499.59	283	280
strawberryCLC_DN25_c1405_g1405	1709	gi|764594772|ref|XP_011465698.1|PREDICTED: protein argonaute 1, partial [Fragaria vesca subsp. vesca]	XP_011465698	0	99.4728	1137.87	569	566
strawberryCLC_DN25_c1410_g1410	1113	gi|954201587|gb|KRX12090.1|Metallothionein-like protein type 2 MET1, partial [Trichinella nelsoni]	KRX12090	6.91838e-26	100	108.997	55	55
strawberryCLC_DN25_c1413_g1413	376	gi|470131993|ref|XP_004301872.1|PREDICTED: uncharacterized protein LOC101306056 [Fragaria vesca subsp. vesca]	XP_004301872	1.26144e-35	100	129.028	95	95
strawberryCLC_DN25_c1412_g1412	375	gi|470131993|ref|XP_004301872.1|PREDICTED: uncharacterized protein LOC101306056 [Fragaria vesca subsp. vesca]	XP_004301872	1.42952e-56	98.3607	182.185	122	120
strawberryCLC_DN25_c1414_g1414	687	gi|470102674|ref|XP_004287776.1|PREDICTED: T-complex protein 1 subunit zeta 1 [Fragaria vesca subsp. vesca]	XP_004287776	8.29259e-145	100	424.091	228	228
strawberryCLC_DN25_c1416_g1416	2825	gi|470143573|ref|XP_004307448.1|PREDICTED: leukocyte receptor cluster member 8 homolog isoform X2 [Fragaria vesca subsp. vesca]	XP_004307448	0	99.6441	1577.38	843	840
strawberryCLC_DN25_c1415_g1415	2994	gi|1366030968|ref|XP_024167823.1|T-complex protein 1 subunit zeta 1-like [Rosa chinensis]gi|1358149804|gb|PRQ24283.1|putative chaperonin Cpn60/TCP-1 family, groEL-like apical domain, groEL-like equatorial [Rosa chinensis]	XP_024167823, PRQ24283	1.07476e-100	76.25	230.335	160	122
strawberryCLC_DN25_c1411_g1411	562	gi|470102286|ref|XP_004287586.1|PREDICTED: uncharacterized protein LOC101305877 [Fragaria vesca subsp. vesca]	XP_004287586	2.57817e-122	99.4118	352.829	170	169
strawberryCLC_DN25_c1417_g1417	1020	gi|470127112|ref|XP_004299521.1|PREDICTED: uncharacterized protein LOC101304870 [Fragaria vesca subsp. vesca]gi|764585099|ref|XP_011464484.1|PREDICTED: uncharacterized protein LOC101304870 [Fragaria vesca subsp. vesca]gi|764585103|ref|XP_011464485.1|PREDICTED: uncharacterized protein LOC101304870 [Fragaria vesca subsp. vesca]	XP_004299521, XP_011464484, XP_011464485	4.37295e-113	99.5327	336.65	214	213
strawberryCLC_DN25_c1418_g1418	1097	gi|470122294|ref|XP_004297179.1|PREDICTED: uncharacterized protein LOC101292693 [Fragaria vesca subsp. vesca]	XP_004297179	2.01981e-163	98.8593	467.233	263	260
strawberryCLC_DN25_c1420_g1420	440	No Blast Hit
strawberryCLC_DN25_c1421_g1421	481	gi|764635895|ref|XP_011470170.1|PREDICTED: NAC domain-containing protein 86 [Fragaria vesca subsp. vesca]	XP_011470170	1.76175e-107	98.75	327.405	160	158
strawberryCLC_DN25_c1419_g1419	313	No Blast Hit
strawberryCLC_DN25_c1422_g1422	1174	gi|1358152805|gb|PRQ27284.1|putative methyltransferase [Rosa chinensis]	PRQ27284	0	99.0625	660.988	320	317
strawberryCLC_DN25_c1427_g1427	305	No Blast Hit
strawberryCLC_DN25_c1426_g1426	1106	gi|470123063|ref|XP_004297556.1|PREDICTED: SNF1-related protein kinase regulatory subunit gamma-1 [Fragaria vesca subsp. vesca]	XP_004297556	0	98.5714	628.632	350	345
strawberryCLC_DN25_c1423_g1423	2211	gi|470128611|ref|XP_004300230.1|PREDICTED: E3 ubiquitin-protein ligase COP1 [Fragaria vesca subsp. vesca]gi|764590426|ref|XP_011465142.1|PREDICTED: E3 ubiquitin-protein ligase COP1 [Fragaria vesca subsp. vesca]	XP_004300230, XP_011465142	0	99.5392	1355.5	651	648
strawberryCLC_DN25_c1425_g1425	410	No Blast Hit
strawberryCLC_DN25_c1424_g1424	1415	gi|470108416|ref|XP_004290514.1|PREDICTED: UPF0496 protein 4 [Fragaria vesca subsp. vesca]	XP_004290514	0	98.9664	702.205	387	383
strawberryCLC_DN25_c1428_g1428	893	gi|470111528|ref|XP_004291999.1|PREDICTED: UPF0496 protein At4g34320-like [Fragaria vesca subsp. vesca]	XP_004291999	3.42495e-121	93.2773	363.229	238	222
strawberryCLC_DN25_c1429_g1429	623	gi|1366026243|ref|XP_024165579.1|ATP-dependent Clp protease proteolytic subunit 6, chloroplastic [Rosa chinensis]gi|1358150254|gb|PRQ24733.1|putative endopeptidase Clp [Rosa chinensis]	XP_024165579, PRQ24733	3.4282e-133	99.5	383.645	200	199
strawberryCLC_DN25_c1430_g1430	753	gi|764559729|ref|XP_011461084.1|PREDICTED: putative BPI/LBP family protein At1g04970 isoform X2 [Fragaria vesca subsp. vesca]	XP_011461084	2.15585e-166	100	476.478	251	251
strawberryCLC_DN25_c1431_g1431	726	gi|764618323|ref|XP_011468236.1|PREDICTED: importin-13 [Fragaria vesca subsp. vesca]	XP_011468236	4.8746e-42	100	162.925	74	74
strawberryCLC_DN25_c1432_g1432	525	gi|470135422|ref|XP_004303516.1|PREDICTED: 40S ribosomal protein S17-like [Fragaria vesca subsp. vesca]	XP_004303516	2.93576e-59	98.9691	190.66	97	96
strawberryCLC_DN25_c1435_g1435	1691	gi|470126767|ref|XP_004299354.1|PREDICTED: geranylgeranyl diphosphate reductase, chloroplastic [Fragaria vesca subsp. vesca]	XP_004299354	0	99.7868	942.569	469	468
strawberryCLC_DN25_c1433_g1433	1899	gi|470125485|ref|XP_004298732.1|PREDICTED: uncharacterized protein LOC101311668 [Fragaria vesca subsp. vesca]	XP_004298732	0	99.115	872.848	565	560
strawberryCLC_DN25_c1434_g1434	415	gi|470122206|ref|XP_004297136.1|PREDICTED: programmed cell death 6-interacting protein [Fragaria vesca subsp. vesca]	XP_004297136	9.06332e-64	97.0803	208.379	137	133
strawberryCLC_DN25_c1436_g1436	1472	gi|470138882|ref|XP_004305182.1|PREDICTED: serine/threonine-protein kinase atg1-like [Fragaria vesca subsp. vesca]	XP_004305182	0	98.5714	903.664	490	483
strawberryCLC_DN25_c1437_g1437	2199	gi|470137915|ref|XP_004304705.1|PREDICTED: uncharacterized protein LOC101296411 [Fragaria vesca subsp. vesca]	XP_004304705	0	99.2343	1262.67	653	648
strawberryCLC_DN25_c1438_g1438	1586	gi|764606969|ref|XP_011467126.1|PREDICTED: uncharacterized protein LOC101312459 [Fragaria vesca subsp. vesca]	XP_011467126	2.10859e-179	96.7857	514.998	280	271
strawberryCLC_DN25_c1439_g1439	3275	gi|470140619|ref|XP_004306037.1|PREDICTED: ATP-dependent zinc metalloprotease FTSH 9, chloroplastic [Fragaria vesca subsp. vesca]	XP_004306037	0	99.8162	1009.21	544	543
strawberryCLC_DN25_c1440_g1440	636	gi|1358151161|gb|PRQ25640.1|putative glutathione transferase [Rosa chinensis]	PRQ25640	1.07216e-126	88.6792	365.925	212	188
strawberryCLC_DN25_c1443_g1443	1275	gi|470143051|ref|XP_004307201.1|PREDICTED: uncharacterized protein LOC101310161 [Fragaria vesca subsp. vesca]	XP_004307201	1.14174e-92	97.235	288.5	217	211
strawberryCLC_DN25_c1442_g1442	1190	gi|470117638|ref|XP_004294960.1|PREDICTED: metal tolerance protein 4 [Fragaria vesca subsp. vesca]	XP_004294960	5.33694e-106	99.422	327.791	173	172
strawberryCLC_DN25_c1441_g1441	764	gi|470127063|ref|XP_004299498.1|PREDICTED: calmodulin-like [Fragaria vesca subsp. vesca]	XP_004299498	3.78424e-39	100	142.895	72	72
strawberryCLC_DN25_c1444_g1444	1389	gi|470129612|ref|XP_004300703.1|PREDICTED: chlorophyll a-b binding protein CP24 10A, chloroplastic [Fragaria vesca subsp. vesca]	XP_004300703	1.59448e-156	100	453.366	257	257
strawberryCLC_DN25_c1445_g1445	2940	gi|470107531|ref|XP_004290098.1|PREDICTED: phototropin-2 [Fragaria vesca subsp. vesca]gi|764528406|ref|XP_011458115.1|PREDICTED: phototropin-2 [Fragaria vesca subsp. vesca]	XP_004290098, XP_011458115	0	99.3088	1721.06	868	862
strawberryCLC_DN25_c1448_g1448	361	gi|470107137|ref|XP_004289906.1|PREDICTED: magnesium transporter MRS2-I-like [Fragaria vesca subsp. vesca]	XP_004289906	8.70152e-36	100	135.576	62	62
strawberryCLC_DN25_c1447_g1447	3737	gi|470123883|ref|XP_004297949.1|PREDICTED: carboxyl-terminal-processing peptidase 2, chloroplastic isoform X1 [Fragaria vesca subsp. vesca]	XP_004297949	0	98.3395	1006.9	542	533
strawberryCLC_DN25_c1446_g1446	1288	gi|470116105|ref|XP_004294226.1|PREDICTED: helicase SKI2W [Fragaria vesca subsp. vesca]	XP_004294226	0	99.6516	593.578	287	286
strawberryCLC_DN25_c1449_g1449	615	gi|1139777868|gb|ONI12055.1|hypothetical protein PRUPE_4G141400 [Prunus persica]gi|1139777869|gb|ONI12056.1|hypothetical protein PRUPE_4G141400 [Prunus persica]gi|1139777870|gb|ONI12057.1|hypothetical protein PRUPE_4G141400 [Prunus persica]	ONI12055, ONI12056, ONI12057	2.72166e-18	97.7778	87.8113	45	44
strawberryCLC_DN25_c1450_g1450	329	gi|470116105|ref|XP_004294226.1|PREDICTED: helicase SKI2W [Fragaria vesca subsp. vesca]	XP_004294226	1.66847e-66	100	226.868	109	109
strawberryCLC_DN25_c1454_g1454	782	gi|1365974252|ref|XP_024186169.1|protein FATTY ACID EXPORT 2, chloroplastic-like [Rosa chinensis]gi|1358172673|gb|PRQ47148.1|putative TMEM14 family protein [Rosa chinensis]	XP_024186169, PRQ47148	1.13015e-26	100	113.235	88	88
strawberryCLC_DN25_c1451_g1451	430	gi|470116105|ref|XP_004294226.1|PREDICTED: helicase SKI2W [Fragaria vesca subsp. vesca]	XP_004294226	1.1386e-81	95.1049	271.552	143	136
strawberryCLC_DN25_c1453_g1453	719	gi|764580440|ref|XP_011463838.1|PREDICTED: uncharacterized protein LOC101304100 [Fragaria vesca subsp. vesca]	XP_011463838	1.41083e-161	99.5745	476.863	235	234
strawberryCLC_DN25_c1452_g1452	1747	gi|470143299|ref|XP_004307317.1|PREDICTED: cucumisin-like [Fragaria vesca subsp. vesca]	XP_004307317	0	98.6254	1035.79	582	574
strawberryCLC_DN25_c1455_g1455	311	gi|470107281|ref|XP_004289977.1|PREDICTED: rho GDP-dissociation inhibitor 1-like [Fragaria vesca subsp. vesca]	XP_004289977	1.16745e-58	99.0291	189.119	103	102
strawberryCLC_DN25_c1456_g1456	522	gi|470134770|ref|XP_004303211.1|PREDICTED: ACT domain-containing protein ACR11 [Fragaria vesca subsp. vesca]	XP_004303211	3.24399e-34	100	131.724	63	63
strawberryCLC_DN25_c1457_g1457	1110	gi|764558402|ref|XP_011460896.1|PREDICTED: uncharacterized protein LOC101291415 [Fragaria vesca subsp. vesca]gi|764558406|ref|XP_011460897.1|PREDICTED: uncharacterized protein LOC101291415 [Fragaria vesca subsp. vesca]	XP_011460896, XP_011460897	0	98.374	714.531	369	363
strawberryCLC_DN25_c1458_g1458	4697	gi|470124625|ref|XP_004298311.1|PREDICTED: protein CHUP1, chloroplastic [Fragaria vesca subsp. vesca]	XP_004298311	0	99.675	1435.62	923	920
strawberryCLC_DN25_c1459_g1459	1039	gi|470133761|ref|XP_004302728.1|PREDICTED: putative E3 ubiquitin-protein ligase XBAT31 [Fragaria vesca subsp. vesca]	XP_004302728	0	100	685.641	345	345
strawberryCLC_DN25_c1460_g1460	2324	gi|764644905|ref|XP_004309984.2|PREDICTED: copper amine oxidase 1-like [Fragaria vesca subsp. vesca]	XP_004309984	0	99.8607	1397.1	718	717
strawberryCLC_DN25_c1461_g1461	2633	gi|470133589|ref|XP_004302648.1|PREDICTED: auxin transporter-like protein 2 [Fragaria vesca subsp. vesca]gi|764600459|ref|XP_011466485.1|PREDICTED: auxin transporter-like protein 2 [Fragaria vesca subsp. vesca]	XP_004302648, XP_011466485	0	99.7881	900.968	472	471
strawberryCLC_DN25_c1463_g1463	1388	gi|764560730|ref|XP_011461236.1|PREDICTED: inner membrane protein PPF-1, chloroplastic [Fragaria vesca subsp. vesca]	XP_011461236	0	99.2974	768.074	427	424
strawberryCLC_DN25_c1462_g1462	757	No Blast Hit
strawberryCLC_DN25_c1464_g1464	1032	gi|470108015|ref|XP_004290331.1|PREDICTED: DNA-binding protein HEXBP-like isoform X1 [Fragaria vesca subsp. vesca]	XP_004290331	9.91007e-147	95.3405	425.631	279	266
strawberryCLC_DN25_c1468_g1468	955	gi|470128968|ref|XP_004300404.1|PREDICTED: trihelix transcription factor GT-3b-like [Fragaria vesca subsp. vesca]gi|764591794|ref|XP_011465302.1|PREDICTED: trihelix transcription factor GT-3b-like [Fragaria vesca subsp. vesca]	XP_004300404, XP_011465302	1.58377e-132	99.2806	387.497	278	276
strawberryCLC_DN25_c1465_g1465	463	gi|470144799|ref|XP_004308035.1|PREDICTED: probable membrane-associated kinase regulator 5 [Fragaria vesca subsp. vesca]	XP_004308035	2.29074e-13	100	76.2554	79	79
strawberryCLC_DN25_c1467_g1467	1739	gi|470134026|ref|XP_004302858.1|PREDICTED: RNA polymerase II-associated factor 1 homolog [Fragaria vesca subsp. vesca]	XP_004302858	0	98.6143	813.913	433	427
strawberryCLC_DN25_c1466_g1466	527	gi|1365939843|ref|XP_024193045.1|probable membrane-associated kinase regulator 5 [Rosa chinensis]gi|1358185805|gb|PRQ60279.1|hypothetical protein RchiOBHm_Chr1g0379481 [Rosa chinensis]	XP_024193045, PRQ60279	8.47653e-24	97	105.531	100	97
strawberryCLC_DN25_c1469_g1469	1258	No Blast Hit
strawberryCLC_DN25_c1471_g1471	983	gi|764562934|ref|XP_004294858.2|PREDICTED: uncharacterized protein LOC101310099 [Fragaria vesca subsp. vesca]	XP_004294858	2.0919e-124	99.5215	364.77	209	208
strawberryCLC_DN25_c1475_g1475	1094	gi|764636329|ref|XP_011470214.1|PREDICTED: cyclic nucleotide-gated ion channel 1-like [Fragaria vesca subsp. vesca]gi|764636332|ref|XP_011470215.1|PREDICTED: cyclic nucleotide-gated ion channel 1-like [Fragaria vesca subsp. vesca]	XP_011470214, XP_011470215	0	90.8517	530.406	317	288
strawberryCLC_DN25_c1474_g1474	2554	gi|470141572|ref|XP_004306504.1|PREDICTED: uroporphyrinogen-III C-methyltransferase [Fragaria vesca subsp. vesca]	XP_004306504	0	98.0501	594.734	359	352
strawberryCLC_DN25_c1473_g1473	1151	gi|764636329|ref|XP_011470214.1|PREDICTED: cyclic nucleotide-gated ion channel 1-like [Fragaria vesca subsp. vesca]gi|764636332|ref|XP_011470215.1|PREDICTED: cyclic nucleotide-gated ion channel 1-like [Fragaria vesca subsp. vesca]	XP_011470214, XP_011470215	0	97.4194	543.502	310	302
strawberryCLC_DN25_c1472_g1472	574	gi|470143246|ref|XP_004307292.1|PREDICTED: chromo domain protein LHP1 [Fragaria vesca subsp. vesca]	XP_004307292	7.02052e-98	100	300.442	190	190
strawberryCLC_DN25_c1470_g1470	699	gi|470137340|ref|XP_004304425.1|PREDICTED: V-type proton ATPase subunit G [Fragaria vesca subsp. vesca]	XP_004304425	2.28774e-61	99.1071	197.208	112	111
strawberryCLC_DN25_c1479_g1479	367	gi|764563829|ref|XP_004294966.2|PREDICTED: uncharacterized protein LOC101294923 [Fragaria vesca subsp. vesca]	XP_004294966	1.07412e-19	100	85.8853	42	42
strawberryCLC_DN25_c1477_g1477	632	gi|470127193|ref|XP_004299560.1|PREDICTED: MATE efflux family protein 6-like [Fragaria vesca subsp. vesca]	XP_004299560	3.01306e-38	97.3333	147.902	75	73
strawberryCLC_DN25_c1476_g1476	736	No Blast Hit
strawberryCLC_DN25_c1478_g1478	2640	gi|470115478|ref|XP_004293926.1|PREDICTED: pyruvate decarboxylase 1 [Fragaria vesca subsp. vesca]	XP_004293926	0	100	1162.52	589	589
strawberryCLC_DN25_c1480_g1480	2177	gi|470104133|ref|XP_004288469.1|PREDICTED: BTB/POZ domain-containing protein At5g67385 isoform X1 [Fragaria vesca subsp. vesca]	XP_004288469	0	98.2026	1169.45	612	601
strawberryCLC_DN25_c1481_g1481	1038	gi|470149213|ref|XP_004310134.1|PREDICTED: serine carboxypeptidase-like 45 [Fragaria vesca subsp. vesca]	XP_004310134	0	99.6764	641.343	309	308
strawberryCLC_DN25_c1482_g1482	348	gi|470146726|ref|XP_004308973.1|PREDICTED: putative disease resistance RPP13-like protein 1 [Fragaria vesca subsp. vesca]gi|764634367|ref|XP_011469978.1|PREDICTED: putative disease resistance RPP13-like protein 1 [Fragaria vesca subsp. vesca]	XP_004308973, XP_011469978	8.8953e-72	96.5517	230.335	116	112
strawberryCLC_DN25_c1483_g1483	433	gi|658064872|ref|XP_008368382.1|PREDICTED: pyruvate kinase isozyme A, chloroplastic-like [Malus domestica]	XP_008368382	6.70357e-27	96.4286	106.686	56	54
strawberryCLC_DN25_c1484_g1484	1443	No Blast Hit
strawberryCLC_DN25_c1488_g1488	1998	gi|764619941|ref|XP_004302468.2|PREDICTED: autophagy-related protein 18h-like [Fragaria vesca subsp. vesca]	XP_004302468	0	99.8308	1027.31	591	590
strawberryCLC_DN25_c1486_g1486	468	No Blast Hit
strawberryCLC_DN25_c1487_g1487	630	gi|764597389|ref|XP_011466170.1|PREDICTED: auxin-repressed 12.5 kDa protein isoform X1 [Fragaria vesca subsp. vesca]	XP_011466170	1.02112e-13	97.4359	75.0998	39	38
strawberryCLC_DN25_c1485_g1485	655	gi|1358180377|gb|PRQ54851.1|putative aminotransferase-like, plant mobile domain-containing protein [Rosa chinensis]	PRQ54851	7.64577e-12	67.5	74.7146	80	54
strawberryCLC_DN25_c1489_g1489	1701	gi|470143187|ref|XP_004307263.1|PREDICTED: probable receptor-like protein kinase At5g47070 [Fragaria vesca subsp. vesca]gi|764630419|ref|XP_011469537.1|PREDICTED: probable receptor-like protein kinase At5g47070 [Fragaria vesca subsp. vesca]gi|764630424|ref|XP_011469538.1|PREDICTED: probable receptor-like protein kinase At5g47070 [Fragaria vesca subsp. vesca]	XP_004307263, XP_011469537, XP_011469538	0	99.7658	890.567	427	426
strawberryCLC_DN25_c1490_g1490	726	gi|1365984241|ref|XP_024190994.1|PRA1 family protein A1-like [Rosa chinensis]gi|1358168647|gb|PRQ43123.1|putative prenylated rab acceptor PRA1 [Rosa chinensis]	XP_024190994, PRQ43123	2.52896e-132	99.0431	380.948	209	207
strawberryCLC_DN25_c1493_g1493	454	gi|470121303|ref|XP_004296715.1|PREDICTED: protein ROOT PRIMORDIUM DEFECTIVE 1 [Fragaria vesca subsp. vesca]	XP_004296715	5.06157e-70	100	226.483	108	108
strawberryCLC_DN25_c1492_g1492	2266	gi|470117814|ref|XP_004295043.1|PREDICTED: alkaline/neutral invertase A, mitochondrial [Fragaria vesca subsp. vesca]	XP_004295043	0	100	1219.14	645	645
strawberryCLC_DN25_c1491_g1491	514	gi|470133159|ref|XP_004302440.1|PREDICTED: amidase 1 [Fragaria vesca subsp. vesca]	XP_004302440	1.62107e-33	97.1014	132.494	69	67
strawberryCLC_DN25_c1494_g1494	423	gi|954199799|gb|KRX11508.1|hypothetical protein T07_4165 [Trichinella nelsoni]	KRX11508	1.05975e-13	94.4444	71.633	36	34
strawberryCLC_DN25_c1497_g1497	1174	gi|1365998568|ref|XP_024197746.1|cytochrome P450 CYP749A22-like [Rosa chinensis]gi|1358166121|gb|PRQ40598.1|putative cytochrome P450, EF-Hand 1, calcium-binding protein [Rosa chinensis]	XP_024197746, PRQ40598	2.13186e-157	91.8216	447.588	269	247
strawberryCLC_DN25_c1496_g1496	400	No Blast Hit
strawberryCLC_DN25_c1495_g1495	446	No Blast Hit
strawberryCLC_DN25_c1498_g1498	1961	gi|470108536|ref|XP_004290572.1|PREDICTED: uncharacterized protein LOC101312506 [Fragaria vesca subsp. vesca]gi|764533614|ref|XP_011458543.1|PREDICTED: uncharacterized protein LOC101312506 [Fragaria vesca subsp. vesca]gi|764533623|ref|XP_011458544.1|PREDICTED: uncharacterized protein LOC101312506 [Fragaria vesca subsp. vesca]	XP_004290572, XP_011458543, XP_011458544	2.55308e-22	97.8723	105.145	94	92
strawberryCLC_DN25_c1499_g1499	3207	gi|764615402|ref|XP_011467960.1|PREDICTED: ATP-dependent zinc metalloprotease FTSH 6, chloroplastic [Fragaria vesca subsp. vesca]	XP_011467960	0	100	1245.34	678	678
strawberryCLC_DN25_c1502_g1502	1585	gi|764642624|ref|XP_011471001.1|PREDICTED: tubby-like F-box protein 3 [Fragaria vesca subsp. vesca]	XP_011471001	0	99.4737	786.563	380	378
strawberryCLC_DN25_c1500_g1500	613	gi|470116624|ref|XP_004294478.1|PREDICTED: uncharacterized protein LOC101313290 [Fragaria vesca subsp. vesca]	XP_004294478	1.37218e-34	95.7895	132.494	95	91
strawberryCLC_DN25_c1501_g1501	523	gi|470116624|ref|XP_004294478.1|PREDICTED: uncharacterized protein LOC101313290 [Fragaria vesca subsp. vesca]	XP_004294478	1.59227e-19	96.0526	92.4337	76	73
strawberryCLC_DN25_c1503_g1503	752	gi|764557998|ref|XP_011460847.1|PREDICTED: LOW QUALITY PROTEIN: cytochrome P450 CYP72A219-like [Fragaria vesca subsp. vesca]	XP_011460847	8.07242e-158	95.3586	457.988	237	226
strawberryCLC_DN25_c1507_g1507	385	gi|764642116|ref|XP_011470943.1|PREDICTED: probable LRR receptor-like serine/threonine-protein kinase RFK1 isoform X1 [Fragaria vesca subsp. vesca]	XP_011470943	7.92633e-73	96.063	243.047	127	122
strawberryCLC_DN25_c1506_g1506	867	gi|470126658|ref|XP_004299300.1|PREDICTED: glycine-rich RNA-binding protein 3, mitochondrial [Fragaria vesca subsp. vesca]	XP_004299300	2.82118e-22	94.6429	102.834	56	53
strawberryCLC_DN25_c1505_g1505	395	No Blast Hit
strawberryCLC_DN25_c1504_g1504	1359	gi|470134390|ref|XP_004303036.1|PREDICTED: peroxiredoxin-2E-2, chloroplastic [Fragaria vesca subsp. vesca]	XP_004303036	1.09306e-111	98.2857	337.806	175	172
strawberryCLC_DN25_c1508_g1508	379	gi|1358154791|gb|PRQ29269.1|putative protein kinase RLK-Pelle-DLSV family [Rosa chinensis]	PRQ29269	2.23491e-58	100	204.142	125	125
strawberryCLC_DN25_c1515_g1515	620	No Blast Hit
strawberryCLC_DN25_c1514_g1514	1465	gi|764576135|ref|XP_011463160.1|PREDICTED: alpha,alpha-trehalose-phosphate synthase [UDP-forming] 6 [Fragaria vesca subsp. vesca]	XP_011463160	5.86764e-27	100	126.331	60	60
strawberryCLC_DN25_c1509_g1509	2392	gi|764612284|ref|XP_011467677.1|PREDICTED: protein FAR-RED ELONGATED HYPOCOTYL 3 [Fragaria vesca subsp. vesca]	XP_011467677	0	99.8745	1650.57	797	796
strawberryCLC_DN25_c1516_g1516	1150	gi|470103187|ref|XP_004288025.1|PREDICTED: G-type lectin S-receptor-like serine/threonine-protein kinase At1g61550 isoform X1 [Fragaria vesca subsp. vesca]	XP_004288025	0	100	794.267	383	383
strawberryCLC_DN25_c1518_g1518	778	gi|470143627|ref|XP_004307474.1|PREDICTED: thylakoid lumenal 15 kDa protein 1, chloroplastic [Fragaria vesca subsp. vesca]	XP_004307474	5.44895e-121	94.8837	353.214	215	204
strawberryCLC_DN25_c1517_g1517	1265	gi|470103187|ref|XP_004288025.1|PREDICTED: G-type lectin S-receptor-like serine/threonine-protein kinase At1g61550 isoform X1 [Fragaria vesca subsp. vesca]	XP_004288025	0	92.4171	780.785	422	390
strawberryCLC_DN25_c1519_g1519	372	gi|470116624|ref|XP_004294478.1|PREDICTED: uncharacterized protein LOC101313290 [Fragaria vesca subsp. vesca]	XP_004294478	1.62158e-35	96.9697	131.724	99	96
strawberryCLC_DN25_c1510_g1510	556	gi|764509603|ref|XP_011459917.1|PREDICTED: protein UPSTREAM OF FLC [Fragaria vesca subsp. vesca]	XP_011459917	3.03964e-78	100	252.677	127	127
strawberryCLC_DN25_c1513_g1513	1672	gi|470104018|ref|XP_004288418.1|PREDICTED: uncharacterized protein LOC101290807 [Fragaria vesca subsp. vesca]	XP_004288418	0	98.9247	1151.35	558	552
strawberryCLC_DN25_c1512_g1512	753	gi|764618603|ref|XP_004304623.2|PREDICTED: carbonic anhydrase 2 [Fragaria vesca subsp. vesca]	XP_004304623	6.26155e-29	100	121.324	87	87
strawberryCLC_DN25_c1511_g1511	531	gi|764618603|ref|XP_004304623.2|PREDICTED: carbonic anhydrase 2 [Fragaria vesca subsp. vesca]	XP_004304623	1.1146e-120	98.2955	353.599	176	173
strawberryCLC_DN25_c1520_g1520	1284	gi|470121891|ref|XP_004296990.1|PREDICTED: hsp70 nucleotide exchange factor FES1 [Fragaria vesca subsp. vesca]	XP_004296990	0	100	647.506	372	372
strawberryCLC_DN25_c1521_g1521	719	gi|470127244|ref|XP_004299584.1|PREDICTED: uncharacterized protein At5g50100, mitochondrial [Fragaria vesca subsp. vesca]	XP_004299584	1.10451e-152	99.0431	432.95	209	207
strawberryCLC_DN25_c1524_g1524	500	gi|470110370|ref|XP_004291457.1|PREDICTED: EIN3-binding F-box protein 1-like [Fragaria vesca subsp. vesca]	XP_004291457	9.88987e-25	100	110.153	55	55
strawberryCLC_DN25_c1522_g1522	1662	gi|470142670|ref|XP_004307026.1|PREDICTED: T-complex protein 1 subunit delta [Fragaria vesca subsp. vesca]	XP_004307026	0	99.8092	1060.83	524	523
strawberryCLC_DN25_c1523_g1523	2838	gi|470114817|ref|XP_004293605.1|PREDICTED: dof zinc finger protein DOF1.4-like [Fragaria vesca subsp. vesca]	XP_004293605	1.47398e-149	98.6577	453.751	298	294
strawberryCLC_DN25_c1525_g1525	379	gi|470110370|ref|XP_004291457.1|PREDICTED: EIN3-binding F-box protein 1-like [Fragaria vesca subsp. vesca]	XP_004291457	1.69806e-19	100	93.2041	46	46
strawberryCLC_DN25_c1526_g1526	417	gi|470120671|ref|XP_004296420.1|PREDICTED: UDP-glucuronate 4-epimerase 1 [Fragaria vesca subsp. vesca]	XP_004296420	5.45722e-20	100	94.7449	42	42
strawberryCLC_DN25_c1529_g1529	1851	gi|470129433|ref|XP_004300625.1|PREDICTED: acidic leucine-rich nuclear phosphoprotein 32-related protein [Fragaria vesca subsp. vesca]	XP_004300625	3.03157e-107	100	340.887	259	259
strawberryCLC_DN25_c1527_g1527	2344	gi|470137392|ref|XP_004304450.1|PREDICTED: RNA polymerase sigma factor sigF, chloroplastic [Fragaria vesca subsp. vesca]	XP_004304450	0	99.3988	877.856	499	496
strawberryCLC_DN25_c1528_g1528	891	gi|764601968|ref|XP_011466632.1|PREDICTED: serine/threonine-protein kinase CDL1 [Fragaria vesca subsp. vesca]	XP_011466632	0	99.3243	616.305	296	294
strawberryCLC_DN25_c1530_g1530	905	gi|470104222|ref|XP_004288507.1|PREDICTED: 14-3-3-like protein GF14 kappa [Fragaria vesca subsp. vesca]	XP_004288507	0	100	518.079	253	253
strawberryCLC_DN25_c1532_g1532	2083	gi|488497669|gb|AFR11774.2|zeaxanthin epoxidase [Fragaria x ananassa]	AFR11774	0	98.9865	1136.32	592	586
strawberryCLC_DN25_c1531_g1531	1295	gi|470121039|ref|XP_004296592.1|PREDICTED: ATP sulfurylase 1, chloroplastic [Fragaria vesca subsp. vesca]	XP_004296592	0	100	805.053	403	403
strawberryCLC_DN25_c1533_g1533	606	gi|1365936162|ref|XP_024182980.1|pentatricopeptide repeat-containing protein At1g11900-like [Rosa chinensis]gi|1365936165|ref|XP_024182984.1|pentatricopeptide repeat-containing protein At1g11900-like [Rosa chinensis]gi|1365936168|ref|XP_024182990.1|pentatricopeptide repeat-containing protein At1g11900-like [Rosa chinensis]gi|1365936171|ref|XP_024182995.1|pentatricopeptide repeat-containing protei…	XP_024182980, XP_024182984, XP_024182990, XP_024182995, XP_024183003, XP_024183011, XP_024183018, PRQ56936	3.67092e-122	93.5323	358.992	201	188
strawberryCLC_DN25_c1534_g1534	606	gi|1365936162|ref|XP_024182980.1|pentatricopeptide repeat-containing protein At1g11900-like [Rosa chinensis]gi|1365936165|ref|XP_024182984.1|pentatricopeptide repeat-containing protein At1g11900-like [Rosa chinensis]gi|1365936168|ref|XP_024182990.1|pentatricopeptide repeat-containing protein At1g11900-like [Rosa chinensis]gi|1365936171|ref|XP_024182995.1|pentatricopeptide repeat-containing protei…	XP_024182980, XP_024182984, XP_024182990, XP_024182995, XP_024183003, XP_024183011, XP_024183018, PRQ56936	5.52124e-119	92.0398	350.903	201	185
strawberryCLC_DN25_c1535_g1535	1154	gi|470134890|ref|XP_004303269.1|PREDICTED: F-box/LRR-repeat protein 13 [Fragaria vesca subsp. vesca]	XP_004303269	0	100	627.091	384	384
strawberryCLC_DN25_c1536_g1536	2314	gi|470107253|ref|XP_004289963.1|PREDICTED: serine/threonine-protein kinase 38-like [Fragaria vesca subsp. vesca]	XP_004289963	0	100	1157.9	552	552
strawberryCLC_DN25_c1538_g1538	666	gi|470116848|ref|XP_004294586.1|PREDICTED: actin-depolymerizing factor 2 [Fragaria vesca subsp. vesca]	XP_004294586	1.95034e-82	100	251.136	139	139
strawberryCLC_DN25_c1541_g1541	1368	gi|470125807|ref|XP_004298890.1|PREDICTED: probable WRKY transcription factor 53 [Fragaria vesca subsp. vesca]	XP_004298890	3.15883e-125	94.2584	377.481	209	197
strawberryCLC_DN25_c1542_g1542	1527	gi|1365975948|ref|XP_024186886.1|protein NDL2-like isoform X1 [Rosa chinensis]gi|1358167435|gb|PRQ41911.1|putative alpha/Beta hydrolase [Rosa chinensis]	XP_024186886, PRQ41911	1.22947e-104	97.2376	326.635	181	176
strawberryCLC_DN25_c1540_g1540	1487	gi|764607368|ref|XP_011467191.1|PREDICTED: syntaxin-121 [Fragaria vesca subsp. vesca]	XP_011467191	1.55424e-11	93.2203	76.2554	59	55
strawberryCLC_DN25_c1537_g1537	393	gi|470109346|ref|XP_004290960.1|PREDICTED: zinc finger protein ZAT10 [Fragaria vesca subsp. vesca]	XP_004290960	5.81367e-82	94.5736	250.751	129	122
strawberryCLC_DN25_c1539_g1539	790	gi|764573703|ref|XP_011462891.1|PREDICTED: DEAD-box ATP-dependent RNA helicase 40 [Fragaria vesca subsp. vesca]	XP_011462891	9.90077e-30	100	128.257	62	62
strawberryCLC_DN25_c1543_g1543	553	gi|764566667|ref|XP_011462012.1|PREDICTED: myb-like protein P [Fragaria vesca subsp. vesca]	XP_011462012	9.51313e-89	100	269.24	142	142
strawberryCLC_DN25_c1547_g1547	495	gi|470102620|ref|XP_004287749.1|PREDICTED: lysine histidine transporter-like 8 [Fragaria vesca subsp. vesca]	XP_004287749	9.95681e-107	98.1818	325.094	165	162
strawberryCLC_DN25_c1546_g1546	425	gi|470109346|ref|XP_004290960.1|PREDICTED: zinc finger protein ZAT10 [Fragaria vesca subsp. vesca]	XP_004290960	8.67021e-78	92.5926	240.736	135	125
strawberryCLC_DN25_c1545_g1545	966	gi|764521450|ref|XP_011470133.1|PREDICTED: uncharacterized protein LOC105353118 [Fragaria vesca subsp. vesca]	XP_011470133	2.60578e-114	98.2036	338.191	167	164
strawberryCLC_DN25_c1544_g1544	359	gi|470125000|ref|XP_004298496.1|PREDICTED: cyclin-SDS [Fragaria vesca subsp. vesca]	XP_004298496	8.03619e-12	66.1538	71.2478	65	43
strawberryCLC_DN25_c1548_g1548	1493	gi|470102540|ref|XP_004287710.1|PREDICTED: RING-H2 finger protein ATL8 [Fragaria vesca subsp. vesca]	XP_004287710	9.77464e-104	98.8636	318.546	176	174
strawberryCLC_DN25_c1551_g1551	964	gi|470101848|ref|XP_004287380.1|PREDICTED: DELLA protein GAI-like [Fragaria vesca subsp. vesca]	XP_004287380	2.46022e-60	92.9825	211.46	114	106
strawberryCLC_DN25_c1550_g1550	1149	No Blast Hit
strawberryCLC_DN25_c1549_g1549	436	gi|470116236|ref|XP_004294290.1|PREDICTED: zinc finger CCCH domain-containing protein 66-like [Fragaria vesca subsp. vesca]	XP_004294290	9.96071e-21	100	97.8265	46	46
strawberryCLC_DN25_c1552_g1552	1602	gi|470136660|ref|XP_004304102.1|PREDICTED: vesicle-associated protein 4-2-like [Fragaria vesca subsp. vesca]	XP_004304102	1.11635e-148	98.5294	436.802	272	268
strawberryCLC_DN25_c1555_g1555	523	gi|764566667|ref|XP_011462012.1|PREDICTED: myb-like protein P [Fragaria vesca subsp. vesca]	XP_011462012	2.30641e-80	87.7095	247.669	179	157
strawberryCLC_DN25_c1553_g1553	574	gi|1365986447|ref|XP_024191926.1|cyanate hydratase isoform X1 [Rosa chinensis]gi|1365986449|ref|XP_024191927.1|cyanate hydratase isoform X1 [Rosa chinensis]gi|1358162240|gb|PRQ36717.1|putative cyanase transcription factor Lambda-DB family [Rosa chinensis]	XP_024191926, XP_024191927, PRQ36717	2.94549e-99	98.1481	293.508	162	159
strawberryCLC_DN25_c1554_g1554	2891	gi|470115045|ref|XP_004293714.1|PREDICTED: uncharacterized protein LOC101300888 isoform X1 [Fragaria vesca subsp. vesca]	XP_004293714	4.7149e-163	96.8504	487.263	254	246
strawberryCLC_DN25_c1556_g1556	875	gi|470107561|ref|XP_004290113.1|PREDICTED: uncharacterized protein LOC101290914 [Fragaria vesca subsp. vesca]	XP_004290113	9.57303e-63	95.6897	223.402	116	111
strawberryCLC_DN25_c1559_g1559	2241	gi|764598225|ref|XP_011466255.1|PREDICTED: uncharacterized protein LOC101304885 [Fragaria vesca subsp. vesca]	XP_011466255	0	98.9565	1116.68	575	569
strawberryCLC_DN25_c1560_g1560	678	No Blast Hit
strawberryCLC_DN25_c1558_g1558	1755	gi|470102936|ref|XP_004287904.1|PREDICTED: succinate dehydrogenase [ubiquinone] flavoprotein subunit 1, mitochondrial [Fragaria vesca subsp. vesca]	XP_004287904	0	99.8288	1109.36	584	583
strawberryCLC_DN25_c1557_g1557	1297	gi|470114692|ref|XP_004293544.1|PREDICTED: secretory carrier-associated membrane protein 3 [Fragaria vesca subsp. vesca]	XP_004293544	0	100	586.645	289	289
strawberryCLC_DN25_c1561_g1561	786	gi|470144430|ref|XP_004307860.1|PREDICTED: target of Myb protein 1 [Fragaria vesca subsp. vesca]gi|764635635|ref|XP_011470127.1|PREDICTED: target of Myb protein 1 [Fragaria vesca subsp. vesca]	XP_004307860, XP_011470127	0	99.6183	529.25	262	261
strawberryCLC_DN25_c1562_g1562	332	gi|1352875243|gb|PQM41212.1|target of Myb protein 1 [Prunus yedoensis var. nudiflora]	PQM41212	3.26406e-12	97.1429	67.0106	35	34
strawberryCLC_DN25_c1563_g1563	395	gi|470133664|ref|XP_004302683.1|PREDICTED: phosphatidylinositol:ceramide inositolphosphotransferase 2-like [Fragaria vesca subsp. vesca]	XP_004302683	1.77237e-12	94.4444	72.7886	36	34
strawberryCLC_DN25_c1565_g1565	844	gi|470126781|ref|XP_004299361.1|PREDICTED: gibberellin-regulated protein 6 [Fragaria vesca subsp. vesca]	XP_004299361	3.31972e-53	98	177.948	100	98
strawberryCLC_DN25_c1564_g1564	1313	gi|470101888|ref|XP_004287399.1|PREDICTED: protein CONTINUOUS VASCULAR RING 1-like [Fragaria vesca subsp. vesca]	XP_004287399	1.07353e-178	100	508.834	261	261
strawberryCLC_DN25_c1566_g1566	3689	gi|470121831|ref|XP_004296960.1|PREDICTED: regulator of nonsense transcripts UPF2 [Fragaria vesca subsp. vesca]	XP_004296960	0	99.0717	2058.11	1185	1174
strawberryCLC_DN25_c1567_g1567	1215	gi|470109986|ref|XP_004291268.1|PREDICTED: uncharacterized protein LOC101304060 isoform X1 [Fragaria vesca subsp. vesca]	XP_004291268	0	98.806	605.905	335	331
strawberryCLC_DN25_c1568_g1568	1347	gi|1365969960|ref|XP_024184267.1|fe-S cluster assembly factor HCF101, chloroplastic isoform X1 [Rosa chinensis]gi|1358172146|gb|PRQ46621.1|putative mrp/NBP35 ATP-binding protein [Rosa chinensis]	XP_024184267, PRQ46621	0	99.3039	874.774	431	428
strawberryCLC_DN25_c1569_g1569	1413	gi|764515511|ref|XP_011465264.1|PREDICTED: bifunctional riboflavin biosynthesis protein RIBA 1, chloroplastic-like [Fragaria vesca subsp. vesca]	XP_011465264	0	98.9083	926.006	458	453
strawberryCLC_DN25_c1570_g1570	4840	gi|470143989|ref|XP_004307649.1|PREDICTED: clathrin heavy chain 1 [Fragaria vesca subsp. vesca]	XP_004307649	0	99.9372	3148.99	1592	1591
strawberryCLC_DN25_c1571_g1571	411	gi|470133181|ref|XP_004302451.1|PREDICTED: E3 ubiquitin-protein ligase ATL6 [Fragaria vesca subsp. vesca]	XP_004302451	4.3683e-70	99.2424	224.557	132	131
strawberryCLC_DN25_c1572_g1572	753	No Blast Hit
strawberryCLC_DN25_c1573_g1573	2037	gi|470121983|ref|XP_004297035.1|PREDICTED: basic proline-rich protein [Fragaria vesca subsp. vesca]	XP_004297035	3.06063e-116	100	360.533	315	315
strawberryCLC_DN25_c1574_g1574	2358	gi|470111835|ref|XP_004292148.1|PREDICTED: pentatricopeptide repeat-containing protein MRL1, chloroplastic [Fragaria vesca subsp. vesca]	XP_004292148	0	98.7749	1327	653	645
strawberryCLC_DN25_c1576_g1576	1295	gi|1365969872|ref|XP_024184226.1|peroxisome biogenesis protein 2 [Rosa chinensis]gi|1358176510|gb|PRQ50985.1|putative transcription factor C2H2 family [Rosa chinensis]	XP_024184226, PRQ50985	0	99.1018	586.26	334	331
strawberryCLC_DN25_c1577_g1577	1104	gi|764582354|ref|XP_011464116.1|PREDICTED: uncharacterized protein LOC105351473 [Fragaria vesca subsp. vesca]	XP_011464116	6.18932e-85	96.8354	265.388	158	153
strawberryCLC_DN25_c1575_g1575	803	gi|764519097|ref|XP_011468213.1|PREDICTED: aldehyde dehydrogenase family 3 member H1-like [Fragaria vesca subsp. vesca]	XP_011468213	1.33726e-131	99.4924	392.889	197	196
strawberryCLC_DN25_c1578_g1578	713	No Blast Hit
strawberryCLC_DN25_c1579_g1579	7806	gi|764588623|ref|XP_011464920.1|PREDICTED: LOW QUALITY PROTEIN: uncharacterized protein LOC101306533 [Fragaria vesca subsp. vesca]	XP_011464920	0	98.205	4071.55	2507	2462
strawberryCLC_DN25_c1580_g1580	380	gi|470126658|ref|XP_004299300.1|PREDICTED: glycine-rich RNA-binding protein 3, mitochondrial [Fragaria vesca subsp. vesca]	XP_004299300	9.95083e-81	100	246.514	119	119
strawberryCLC_DN25_c1581_g1581	527	gi|764622849|ref|XP_011468815.1|PREDICTED: ADP,ATP carrier protein 1, mitochondrial [Fragaria vesca subsp. vesca]	XP_011468815	1.59074e-81	100	255.758	128	128
strawberryCLC_DN25_c1582_g1582	511	gi|1365951826|ref|XP_024176659.1|ADP,ATP carrier protein 1, mitochondrial-like [Rosa chinensis]gi|1358180158|gb|PRQ54632.1|putative mitochondrial carrier protein [Rosa chinensis]	XP_024176659, PRQ54632	5.13183e-81	100	254.218	127	127
strawberryCLC_DN25_c1583_g1583	3515	gi|470146834|ref|XP_004309025.1|PREDICTED: ceramide kinase isoform X1 [Fragaria vesca subsp. vesca]	XP_004309025	0	99.183	1213.36	612	607
strawberryCLC_DN25_c1585_g1585	2299	gi|470125412|ref|XP_004298696.1|PREDICTED: SNARE-interacting protein KEULE [Fragaria vesca subsp. vesca]	XP_004298696	0	99.8457	1287.71	648	647
strawberryCLC_DN25_c1584_g1584	2199	gi|764510411|ref|XP_004288984.2|PREDICTED: uncharacterized protein LOC101313649 isoform X1 [Fragaria vesca subsp. vesca]	XP_004288984	0	94.8276	715.301	406	385
strawberryCLC_DN25_c1589_g1589	871	gi|1358179285|gb|PRQ53760.1|hypothetical protein RchiOBHm_Chr2g0170041 [Rosa chinensis]	PRQ53760	2.01357e-11	53.2609	70.8626	92	49
strawberryCLC_DN25_c1586_g1586	548	gi|401782498|dbj|BAM36552.1|cryptochrome1 [Fragaria x ananassa]	BAM36552	1.42866e-35	96.4912	141.354	114	110
strawberryCLC_DN25_c1590_g1590	398	gi|116782003|gb|ABK22332.1|unknown [Picea sitchensis]gi|116785991|gb|ABK23933.1|unknown [Picea sitchensis]gi|116787992|gb|ABK24719.1|unknown [Picea sitchensis]gi|224284417|gb|ACN39943.1|unknown [Picea sitchensis]	ABK22332, ABK23933, ABK24719, ACN39943	3.92146e-43	84.9462	148.673	93	79
strawberryCLC_DN25_c1587_g1587	495	gi|764531388|ref|XP_011458375.1|PREDICTED: uncharacterized protein LOC105349697 [Fragaria vesca subsp. vesca]	XP_011458375	5.00589e-40	100	139.813	91	91
strawberryCLC_DN25_c1588_g1588	1261	gi|764581292|ref|XP_011463977.1|PREDICTED: uncharacterized protein LOC105351444 [Fragaria vesca subsp. vesca]	XP_011463977	1.25105e-112	96.8	340.887	250	242
strawberryCLC_DN25_c1594_g1594	567	gi|470108692|ref|XP_004290644.1|PREDICTED: histone H2A variant 1 [Fragaria vesca subsp. vesca]	XP_004290644	2.36057e-59	100	191.43	105	105
strawberryCLC_DN25_c1591_g1591	1406	gi|470111362|ref|XP_004291917.1|PREDICTED: probable E3 ubiquitin-protein ligase ARI2 [Fragaria vesca subsp. vesca]	XP_004291917	0	99.7845	962.985	464	463
strawberryCLC_DN25_c1596_g1596	1750	gi|764622945|ref|XP_004306539.2|PREDICTED: carotenoid 9,10(9',10')-cleavage dioxygenase 1 [Fragaria vesca subsp. vesca]	XP_004306539	0	99.1243	1162.52	571	566
strawberryCLC_DN25_c1592_g1592	419	gi|470111362|ref|XP_004291917.1|PREDICTED: probable E3 ubiquitin-protein ligase ARI2 [Fragaria vesca subsp. vesca]	XP_004291917	2.86655e-46	98.9796	166.777	98	97
strawberryCLC_DN25_c1593_g1593	1147	gi|470132700|ref|XP_004302214.1|PREDICTED: gamma-glutamyltranspeptidase 1-like isoform X2 [Fragaria vesca subsp. vesca]	XP_004302214	0	100	783.097	381	381
strawberryCLC_DN25_c1595_g1595	1888	gi|470143810|ref|XP_004307561.1|PREDICTED: beta-hexosaminidase 1 [Fragaria vesca subsp. vesca]	XP_004307561	0	100	1064.29	528	528
strawberryCLC_DN25_c1597_g1597	1142	gi|470109679|ref|XP_004291120.1|PREDICTED: uncharacterized protein LOC101308247 [Fragaria vesca subsp. vesca]	XP_004291120	0	99.7347	779.63	377	376
strawberryCLC_DN25_c1598_g1598	398	gi|329757149|gb|AEC04754.1|knotted-like homeobox KNOX5 [Fragaria vesca]	AEC04754	1.50085e-28	98.2759	116.701	58	57
strawberryCLC_DN25_c1599_g1599	578	gi|1366000088|ref|XP_024198387.1|pleiotropic drug resistance protein 2-like [Rosa chinensis]gi|1358158740|gb|PRQ33218.1|putative iron-chelate-transporting ATPase [Rosa chinensis]	XP_024198387, PRQ33218	4.80148e-110	93.75	353.214	192	180
strawberryCLC_DN25_c1600_g1600	2556	gi|764598079|ref|XP_011466246.1|PREDICTED: plasma membrane ATPase 1-like isoform X2 [Fragaria vesca subsp. vesca]	XP_011466246	0	99.1708	1104.35	603	598
strawberryCLC_DN25_c1602_g1602	1921	gi|470129348|ref|XP_004300583.1|PREDICTED: BTB/POZ domain-containing protein At3g50780 [Fragaria vesca subsp. vesca]gi|764593224|ref|XP_011465450.1|PREDICTED: BTB/POZ domain-containing protein At3g50780 [Fragaria vesca subsp. vesca]	XP_004300583, XP_011465450	0	99.2424	1002.28	528	524
strawberryCLC_DN25_c1601_g1601	1004	No Blast Hit
strawberryCLC_DN25_c1603_g1603	434	gi|470109641|ref|XP_004291101.1|PREDICTED: ABSCISIC ACID-INSENSITIVE 5-like protein 5 [Fragaria vesca subsp. vesca]gi|764538607|ref|XP_011458927.1|PREDICTED: ABSCISIC ACID-INSENSITIVE 5-like protein 5 [Fragaria vesca subsp. vesca]	XP_004291101, XP_011458927	7.36848e-46	96.0784	164.466	102	98
strawberryCLC_DN25_c1604_g1604	362	gi|470106530|ref|XP_004289621.1|PREDICTED: dolichyl-diphosphooligosaccharide--protein glycosyltransferase 48 kDa subunit [Fragaria vesca subsp. vesca]	XP_004289621	3.20143e-67	100	218.009	120	120
strawberryCLC_DN25_c1605_g1605	1584	gi|470121323|ref|XP_004296724.1|PREDICTED: LOW QUALITY PROTEIN: probable isoleucine--tRNA ligase, cytoplasmic [Fragaria vesca subsp. vesca]	XP_004296724	0	99.591	982.63	489	487
strawberryCLC_DN25_c1606_g1606	2742	gi|470134791|ref|XP_004303220.1|PREDICTED: nudix hydrolase 3 [Fragaria vesca subsp. vesca]gi|764605654|ref|XP_011467001.1|PREDICTED: nudix hydrolase 3 [Fragaria vesca subsp. vesca]	XP_004303220, XP_011467001	0	99.3622	1563.51	784	779
strawberryCLC_DN25_c1610_g1610	1650	gi|470133409|ref|XP_004302558.1|PREDICTED: chlorophyll synthase, chloroplastic [Fragaria vesca subsp. vesca]	XP_004302558	0	100	711.835	351	351
strawberryCLC_DN25_c1607_g1607	1740	gi|470110894|ref|XP_004291695.1|PREDICTED: nicalin-1 [Fragaria vesca subsp. vesca]	XP_004291695	0	98.7976	945.266	499	493
strawberryCLC_DN25_c1609_g1609	606	gi|470109641|ref|XP_004291101.1|PREDICTED: ABSCISIC ACID-INSENSITIVE 5-like protein 5 [Fragaria vesca subsp. vesca]gi|764538607|ref|XP_011458927.1|PREDICTED: ABSCISIC ACID-INSENSITIVE 5-like protein 5 [Fragaria vesca subsp. vesca]	XP_004291101, XP_011458927	4.34213e-84	93.865	265.388	163	153
strawberryCLC_DN25_c1608_g1608	1723	gi|470108845|ref|XP_004290719.1|PREDICTED: protease Do-like 2, chloroplastic isoform X2 [Fragaria vesca subsp. vesca]	XP_004290719	0	98.9286	1107.43	560	554
strawberryCLC_DN25_c1611_g1611	300	gi|764580500|ref|XP_011463848.1|PREDICTED: glutathione S-transferase T1 [Fragaria vesca subsp. vesca]	XP_011463848	9.83923e-52	100	172.17	99	99
strawberryCLC_DN25_c1614_g1614	1134	gi|470120327|ref|XP_004296256.1|PREDICTED: protein FAR1-RELATED SEQUENCE 11-like [Fragaria vesca subsp. vesca]	XP_004296256	4.345e-171	96.5251	504.597	259	250
strawberryCLC_DN25_c1613_g1613	436	gi|470146696|ref|XP_004308958.1|PREDICTED: abscisic acid receptor PYL4 [Fragaria vesca subsp. vesca]	XP_004308958	2.31029e-102	100	301.212	145	145
strawberryCLC_DN25_c1612_g1612	756	gi|470106740|ref|XP_004289718.1|PREDICTED: squalene monooxygenase-like [Fragaria vesca subsp. vesca]	XP_004289718	4.3359e-170	100	488.804	252	252
strawberryCLC_DN25_c1615_g1615	1811	gi|764634018|ref|XP_011469940.1|PREDICTED: peptide-N4-(N-acetyl-beta-glucosaminyl)asparagine amidase A [Fragaria vesca subsp. vesca]	XP_011469940	0	97.1681	976.852	565	549
strawberryCLC_DN25_c1616_g1616	1557	gi|470125359|ref|XP_004298670.1|PREDICTED: hsp70-Hsp90 organizing protein 3 [Fragaria vesca subsp. vesca]	XP_004298670	0	98.0545	875.93	514	504
strawberryCLC_DN25_c1618_g1618	5027	gi|764570074|ref|XP_004298002.2|PREDICTED: uncharacterized protein LOC101293193 [Fragaria vesca subsp. vesca]	XP_004298002	0	98.5099	2266.11	1208	1190
strawberryCLC_DN25_c1617_g1617	2387	gi|470122491|ref|XP_004297274.1|PREDICTED: CSC1-like protein At1g69450 [Fragaria vesca subsp. vesca]	XP_004297274	0	99.361	1073.54	626	622
strawberryCLC_DN25_c1619_g1619	3678	gi|764645706|ref|XP_011457492.1|PREDICTED: histidine kinase 3 [Fragaria vesca subsp. vesca]	XP_011457492	0	99.7015	1981.84	1005	1002
strawberryCLC_DN25_c1621_g1621	7221	gi|470134940|ref|XP_004303294.1|PREDICTED: pre-mRNA-processing-splicing factor 8 [Fragaria vesca subsp. vesca]	XP_004303294	0	100	4685.17	2340	2340
strawberryCLC_DN25_c1620_g1620	602	No Blast Hit
strawberryCLC_DN25_c1622_g1622	486	gi|470121004|ref|XP_004296575.1|PREDICTED: 1,2-dihydroxy-3-keto-5-methylthiopentene dioxygenase 1 [Fragaria vesca subsp. vesca]	XP_004296575	3.8627e-26	98.0769	107.457	52	51
strawberryCLC_DN25_c1624_g1624	406	gi|470132577|ref|XP_004302156.1|PREDICTED: photosystem I reaction center subunit XI, chloroplastic [Fragaria vesca subsp. vesca]	XP_004302156	9.17376e-52	98.8889	172.555	90	89
strawberryCLC_DN25_c1623_g1623	468	gi|1365997732|ref|XP_024197384.1|1,2-dihydroxy-3-keto-5-methylthiopentene dioxygenase 1 [Rosa chinensis]gi|1358161622|gb|PRQ36099.1|putative acireductone dioxygenase (Fe(2+)-requiring) [Rosa chinensis]	XP_024197384, PRQ36099	1.22456e-22	100	98.2117	46	46
strawberryCLC_DN25_c1625_g1625	952	gi|470121902|ref|XP_004296995.1|PREDICTED: histidine protein methyltransferase 1 homolog [Fragaria vesca subsp. vesca]	XP_004296995	9.91617e-177	98.2079	499.975	279	274
strawberryCLC_DN25_c1628_g1628	1127	gi|470114141|ref|XP_004293275.1|PREDICTED: tobamovirus multiplication protein 1 [Fragaria vesca subsp. vesca]	XP_004293275	5.54007e-155	99.5868	447.203	242	241
strawberryCLC_DN25_c1626_g1626	1254	gi|470107924|ref|XP_004290288.1|PREDICTED: probable cysteine proteinase A494 [Fragaria vesca subsp. vesca]	XP_004290288	4.46046e-169	100	488.034	233	233
strawberryCLC_DN25_c1627_g1627	574	gi|470129447|ref|XP_004300630.1|PREDICTED: glutathione S-transferase U17-like [Fragaria vesca subsp. vesca]	XP_004300630	2.62884e-96	84.5745	288.5	188	159
strawberryCLC_DN25_c1629_g1629	535	gi|470103049|ref|XP_004287958.1|PREDICTED: aspartic proteinase A1-like [Fragaria vesca subsp. vesca]	XP_004287958	6.33151e-34	95.5882	135.191	68	65
strawberryCLC_DN25_c1630_g1630	2063	gi|470122313|ref|XP_004297188.1|PREDICTED: heat shock protein 83 [Fragaria vesca subsp. vesca]	XP_004297188	0	99.5556	1312.36	675	672
strawberryCLC_DN25_c1632_g1632	1727	gi|470136353|ref|XP_004303958.1|PREDICTED: uncharacterized protein LOC101310721 isoform X1 [Fragaria vesca subsp. vesca]gi|764612387|ref|XP_011467682.1|PREDICTED: uncharacterized protein LOC101310721 isoform X1 [Fragaria vesca subsp. vesca]	XP_004303958, XP_011467682	0	99.5546	845.114	449	447
strawberryCLC_DN25_c1631_g1631	1016	gi|470142030|ref|XP_004306725.1|PREDICTED: uncharacterized protein LOC101305879 [Fragaria vesca subsp. vesca]gi|764624625|ref|XP_011468971.1|PREDICTED: uncharacterized protein LOC101305879 [Fragaria vesca subsp. vesca]	XP_004306725, XP_011468971	0	97.8799	561.607	283	277
strawberryCLC_DN25_c1633_g1633	1009	gi|470103024|ref|XP_004287946.1|PREDICTED: uncharacterized protein LOC101292155 [Fragaria vesca subsp. vesca]	XP_004287946	0	99.6764	581.637	309	308
strawberryCLC_DN25_c1634_g1634	1013	gi|470123328|ref|XP_004297679.1|PREDICTED: two-component response regulator ARR5 [Fragaria vesca subsp. vesca]	XP_004297679	1.71103e-122	86.6667	361.303	240	208
strawberryCLC_DN25_c1636_g1636	336	gi|470108755|ref|XP_004290674.1|PREDICTED: uncharacterized protein LOC101296055 [Fragaria vesca subsp. vesca]	XP_004290674	4.19982e-70	99.0991	229.18	111	110
strawberryCLC_DN25_c1635_g1635	3190	gi|764553351|ref|XP_011460393.1|PREDICTED: uncharacterized protein LOC101309131 [Fragaria vesca subsp. vesca]	XP_011460393	0	99.4382	666.766	356	354
strawberryCLC_DN25_c1637_g1637	1881	gi|470107981|ref|XP_004290314.1|PREDICTED: putative nuclease HARBI1 [Fragaria vesca subsp. vesca]	XP_004290314	0	96.6146	663.685	384	371
strawberryCLC_DN25_c1638_g1638	821	gi|470142120|ref|XP_004306764.1|PREDICTED: uncharacterized protein LOC101294106 [Fragaria vesca subsp. vesca]	XP_004306764	3.91256e-82	100	257.299	134	134
strawberryCLC_DN25_c1639_g1639	2228	gi|470129240|ref|XP_004300533.1|PREDICTED: aluminum-activated malate transporter 9 [Fragaria vesca subsp. vesca]	XP_004300533	0	99.4495	991.104	545	542
strawberryCLC_DN25_c1640_g1640	3432	gi|470132899|ref|XP_004302312.1|PREDICTED: phytochrome A [Fragaria vesca subsp. vesca]	XP_004302312	0	99.8143	2185.99	1077	1075
strawberryCLC_DN25_c1642_g1642	574	gi|470145032|ref|XP_004308148.1|PREDICTED: DEAD-box ATP-dependent RNA helicase 7 [Fragaria vesca subsp. vesca]	XP_004308148	2.31337e-17	100	89.7373	83	83
strawberryCLC_DN25_c1641_g1641	3230	gi|470102822|ref|XP_004287850.1|PREDICTED: beta-galactosidase 3 [Fragaria vesca subsp. vesca]	XP_004287850	0	99.7655	1734.54	853	851
strawberryCLC_DN25_c1643_g1643	2592	gi|1358154341|gb|PRQ28819.1|putative HAT dimerization domain, ribonuclease H-like domain, hAT-like transposase, RNase-H [Rosa chinensis]	PRQ28819	0	80.0454	559.296	441	353
strawberryCLC_DN25_c1645_g1645	806	gi|470106463|ref|XP_004289591.1|PREDICTED: uncharacterized protein LOC101310172, partial [Fragaria vesca subsp. vesca]	XP_004289591	3.17103e-175	100	522.702	268	268
strawberryCLC_DN25_c1644_g1644	531	gi|470117435|ref|XP_004294863.1|PREDICTED: CBS domain-containing protein CBSX3, mitochondrial [Fragaria vesca subsp. vesca]	XP_004294863	7.10303e-118	99.3939	341.273	165	164
strawberryCLC_DN25_c1646_g1646	2528	gi|470141120|ref|XP_004306283.1|PREDICTED: citrate synthase, glyoxysomal [Fragaria vesca subsp. vesca]	XP_004306283	0	99.6055	1030.39	507	505
strawberryCLC_DN25_c1647_g1647	1775	gi|764508011|ref|XP_011458499.1|PREDICTED: transcriptional corepressor LEUNIG-like isoform X2 [Fragaria vesca subsp. vesca]	XP_011458499	0	99.4924	964.14	591	588
strawberryCLC_DN25_c1648_g1648	1033	gi|470115327|ref|XP_004293854.1|PREDICTED: protein DEHYDRATION-INDUCED 19 homolog 4-like [Fragaria vesca subsp. vesca]	XP_004293854	5.88101e-141	99.5169	407.912	207	206
strawberryCLC_DN25_c1650_g1650	5331	gi|764539039|ref|XP_011458962.1|PREDICTED: LOW QUALITY PROTEIN: uncharacterized protein LOC101297118 [Fragaria vesca subsp. vesca]	XP_011458962	0	99.9272	2218.74	1373	1372
strawberryCLC_DN25_c1649_g1649	848	gi|470116184|ref|XP_004294265.1|PREDICTED: uncharacterized protein LOC101297125 [Fragaria vesca subsp. vesca]	XP_004294265	5.14157e-107	99.4118	320.087	170	169
strawberryCLC_DN25_c1651_g1651	5876	gi|764635817|ref|XP_011470153.1|PREDICTED: protein MOR1 isoform X2 [Fragaria vesca subsp. vesca]	XP_011470153	0	99.7353	3570.02	1889	1884
strawberryCLC_DN25_c1653_g1653	897	gi|764646532|ref|XP_004310275.2|PREDICTED: putative F-box protein PP2-B12 [Fragaria vesca subsp. vesca]	XP_004310275	1.13302e-154	96.4444	444.121	225	217
strawberryCLC_DN25_c1652_g1652	1349	gi|470129038|ref|XP_004300436.1|PREDICTED: transmembrane protein 50 homolog [Fragaria vesca subsp. vesca]	XP_004300436	2.25867e-65	100	215.698	131	131
strawberryCLC_DN25_c1654_g1654	694	gi|764633656|ref|XP_011469905.1|PREDICTED: thaumatin-like protein 1b isoform X1 [Fragaria vesca subsp. vesca]	XP_011469905	1.36657e-99	78.6611	301.597	239	188
strawberryCLC_DN25_c1655_g1655	629	gi|470110427|ref|XP_004291485.1|PREDICTED: acyl-protein thioesterase 2-like isoform X2 [Fragaria vesca subsp. vesca]gi|764542277|ref|XP_011459208.1|PREDICTED: acyl-protein thioesterase 2-like isoform X2 [Fragaria vesca subsp. vesca]	XP_004291485, XP_011459208	2.11609e-45	100	160.614	78	78
strawberryCLC_DN25_c1658_g1658	1917	gi|470135638|ref|XP_004303619.1|PREDICTED: apurinic endonuclease-redox protein [Fragaria vesca subsp. vesca]	XP_004303619	0	99.3988	1016.91	499	496
strawberryCLC_DN25_c1656_g1656	316	gi|470136504|ref|XP_004304031.1|PREDICTED: zinc finger protein VAR3, chloroplastic [Fragaria vesca subsp. vesca]	XP_004304031	2.83084e-54	100	191.045	105	105
strawberryCLC_DN25_c1657_g1657	2264	gi|470141798|ref|XP_004306615.1|PREDICTED: pyruvate dehydrogenase E1 component subunit alpha-3, chloroplastic [Fragaria vesca subsp. vesca]	XP_004306615	0	100	876.7	437	437
strawberryCLC_DN25_c1659_g1659	6190	gi|470111400|ref|XP_004291936.1|PREDICTED: probable disease resistance protein At4g33300 [Fragaria vesca subsp. vesca]	XP_004291936	0	98.9024	1519.21	820	811
strawberryCLC_DN25_c1660_g1660	2440	gi|1365944154|ref|XP_024167106.1|cytochrome P450 CYP749A22-like [Rosa chinensis]gi|1358182160|gb|PRQ56634.1|putative cytochrome P450, EF-Hand 1, calcium-binding protein [Rosa chinensis]	XP_024167106, PRQ56634	0	95.9574	870.922	470	451
strawberryCLC_DN25_c1661_g1661	2093	gi|470117782|ref|XP_004295028.1|PREDICTED: 4-hydroxy-3-methylbut-2-en-1-yl diphosphate synthase, chloroplastic [Fragaria vesca subsp. vesca]gi|764564279|ref|XP_011461710.1|PREDICTED: 4-hydroxy-3-methylbut-2-en-1-yl diphosphate synthase, chloroplastic [Fragaria vesca subsp. vesca]	XP_004295028, XP_011461710	0	99.1379	1343.56	696	690
strawberryCLC_DN25_c1662_g1662	1769	gi|470149166|ref|XP_004310112.1|PREDICTED: serine/threonine-protein kinase PBS1 [Fragaria vesca subsp. vesca]	XP_004310112	0	99.5662	868.226	461	459
strawberryCLC_DN25_c1664_g1664	1058	gi|1139792061|gb|ONI25488.1|hypothetical protein PRUPE_2G306300 [Prunus persica]	ONI25488	2.00799e-106	100	318.161	152	152
strawberryCLC_DN25_c1663_g1663	428	No Blast Hit
strawberryCLC_DN25_c1665_g1665	1271	gi|470143398|ref|XP_004307364.1|PREDICTED: vacuolar amino acid transporter 1 [Fragaria vesca subsp. vesca]gi|764631327|ref|XP_011469639.1|PREDICTED: vacuolar amino acid transporter 1 [Fragaria vesca subsp. vesca]	XP_004307364, XP_011469639	0	99.0596	609.372	319	316
strawberryCLC_DN25_c1669_g1669	597	gi|470143911|ref|XP_004307610.1|PREDICTED: uncharacterized protein At2g39920 [Fragaria vesca subsp. vesca]gi|764633477|ref|XP_011469889.1|PREDICTED: uncharacterized protein At2g39920 [Fragaria vesca subsp. vesca]	XP_004307610, XP_011469889	1.34291e-27	96.3636	115.546	55	53
strawberryCLC_DN25_c1666_g1666	500	gi|470121591|ref|XP_004296846.1|PREDICTED: translationally-controlled tumor protein homolog [Fragaria vesca subsp. vesca]	XP_004296846	3.52503e-94	98.7097	279.641	155	153
strawberryCLC_DN25_c1667_g1667	435	No Blast Hit
strawberryCLC_DN25_c1668_g1668	676	gi|470143911|ref|XP_004307610.1|PREDICTED: uncharacterized protein At2g39920 [Fragaria vesca subsp. vesca]gi|764633477|ref|XP_011469889.1|PREDICTED: uncharacterized protein At2g39920 [Fragaria vesca subsp. vesca]	XP_004307610, XP_011469889	8.74502e-44	96.2025	158.688	79	76
strawberryCLC_DN25_c1670_g1670	701	gi|470134542|ref|XP_004303107.1|PREDICTED: S-alkyl-thiohydroximate lyase SUR1-like [Fragaria vesca subsp. vesca]	XP_004303107	1.12971e-166	99.5708	475.707	233	232
strawberryCLC_DN25_c1671_g1671	558	gi|470134542|ref|XP_004303107.1|PREDICTED: S-alkyl-thiohydroximate lyase SUR1-like [Fragaria vesca subsp. vesca]	XP_004303107	5.8708e-54	100	186.422	88	88
strawberryCLC_DN25_c1672_g1672	2157	gi|58891689|gb|AAW83125.1|phospholipase D alpha [Fragaria x ananassa]	AAW83125	0	99.8607	1490.32	718	717
strawberryCLC_DN25_c1675_g1675	595	gi|470109202|ref|XP_004290890.1|PREDICTED: NAC domain-containing protein 2 [Fragaria vesca subsp. vesca]	XP_004290890	1.48441e-87	99.3827	268.855	162	161	NAC domain-containing protein
strawberryCLC_DN25_c1673_g1673	5248	gi|764552728|ref|XP_011460309.1|PREDICTED: lysine-specific demethylase JMJ25 [Fragaria vesca subsp. vesca]	XP_011460309	0	98.452	1806.19	969	954
strawberryCLC_DN25_c1674_g1674	1382	gi|470140183|ref|XP_004305822.1|PREDICTED: probable LRR receptor-like serine/threonine-protein kinase At1g07650 isoform X1 [Fragaria vesca subsp. vesca]	XP_004305822	0	97.0464	915.22	474	460
strawberryCLC_DN25_c1677_g1677	372	gi|470144843|ref|XP_004308057.1|PREDICTED: uncharacterized protein LOC101309101 [Fragaria vesca subsp. vesca]	XP_004308057	7.55451e-67	98.3871	218.009	124	122
strawberryCLC_DN25_c1676_g1676	473	gi|470144843|ref|XP_004308057.1|PREDICTED: uncharacterized protein LOC101309101 [Fragaria vesca subsp. vesca]	XP_004308057	1.45763e-86	96.8153	270.011	157	152
strawberryCLC_DN25_c1678_g1678	1442	gi|764589976|ref|XP_011465080.1|PREDICTED: plastidal glycolate/glycerate translocator 1, chloroplastic isoform X1 [Fragaria vesca subsp. vesca]	XP_011465080	0	100	586.26	354	354
strawberryCLC_DN25_c1680_g1680	1726	gi|470128297|ref|XP_004300080.1|PREDICTED: uncharacterized protein LOC101308091 [Fragaria vesca subsp. vesca]	XP_004300080	3.2626e-177	99.1837	509.605	245	243
strawberryCLC_DN25_c1679_g1679	1766	gi|470123340|ref|XP_004297685.1|PREDICTED: UPF0392 protein RCOM_0530710 [Fragaria vesca subsp. vesca]	XP_004297685	0	99.7669	867.455	429	428
strawberryCLC_DN25_c1681_g1681	1773	gi|470127308|ref|XP_004299614.1|PREDICTED: glucan 1,3-beta-glucosidase A-like [Fragaria vesca subsp. vesca]	XP_004299614	0	99.0177	995.727	509	504
strawberryCLC_DN25_c1685_g1685	707	gi|470111528|ref|XP_004291999.1|PREDICTED: UPF0496 protein At4g34320-like [Fragaria vesca subsp. vesca]	XP_004291999	6.07589e-90	89.8396	280.796	187	168
strawberryCLC_DN25_c1686_g1686	596	gi|764591571|ref|XP_011465272.1|PREDICTED: uncharacterized protein LOC101300825 [Fragaria vesca subsp. vesca]	XP_011465272	3.68985e-70	96.5812	228.794	117	113
strawberryCLC_DN25_c1682_g1682	1008	gi|764515533|ref|XP_011465283.1|PREDICTED: homeobox-leucine zipper protein ATHB-6-like isoform X1 [Fragaria vesca subsp. vesca]	XP_011465283	0	99.3333	569.696	300	298
strawberryCLC_DN25_c1687_g1687	1451	gi|470117894|ref|XP_004295081.1|PREDICTED: major allergen Pru ar 1-like [Fragaria vesca subsp. vesca]gi|631226530|gb|AHZ10958.1|Fra a 1.07 allergen [Fragaria x ananassa subsp. ananassa]	XP_004295081, AHZ10958	7.50601e-104	98.75	316.235	160	158
strawberryCLC_DN25_c1690_g1690	1120	gi|470128629|ref|XP_004300239.1|PREDICTED: transcription factor MYC2-like [Fragaria vesca subsp. vesca]	XP_004300239	1.01397e-99	98.1595	319.701	163	160
strawberryCLC_DN25_c1688_g1688	870	No Blast Hit
strawberryCLC_DN25_c1696_g1696	1119	gi|470126598|ref|XP_004299270.1|PREDICTED: transcription factor BIM1 [Fragaria vesca subsp. vesca]	XP_004299270	0	98.3914	662.529	373	367
strawberryCLC_DN25_c1694_g1694	630	No Blast Hit
strawberryCLC_DN25_c1695_g1695	800	gi|470121021|ref|XP_004296583.1|PREDICTED: beta-amyrin 28-oxidase-like [Fragaria vesca subsp. vesca]	XP_004296583	6.74244e-161	98.2684	464.922	231	227
strawberryCLC_DN25_c1691_g1691	555	gi|1358172238|gb|PRQ46713.1|putative protein kinase RLK-Pelle-LRR-XI-1 family [Rosa chinensis]	PRQ46713	8.03753e-32	83.3333	131.339	84	70
strawberryCLC_DN25_c1693_g1693	2981	gi|470129115|ref|XP_004300473.1|PREDICTED: CTP synthase [Fragaria vesca subsp. vesca]	XP_004300473	0	99.8035	1014.22	509	508
strawberryCLC_DN25_c1692_g1692	788	gi|470147709|ref|XP_004309423.1|PREDICTED: MLO-like protein 6 [Fragaria vesca subsp. vesca]	XP_004309423	4.47389e-165	98.855	479.174	262	259
strawberryCLC_DN25_c1684_g1684	851	gi|764624321|ref|XP_011468943.1|PREDICTED: rhodanese-like domain-containing protein 4, chloroplastic [Fragaria vesca subsp. vesca]	XP_011468943	1.64488e-160	99.6047	463.381	253	252
strawberryCLC_DN25_c1683_g1683	757	gi|764583052|ref|XP_011464215.1|PREDICTED: uncharacterized protein LOC101306042 [Fragaria vesca subsp. vesca]	XP_011464215	1.69087e-64	99.2188	212.616	128	127
strawberryCLC_DN25_c1689_g1689	749	gi|470121148|ref|XP_004296643.1|PREDICTED: beta-amyrin 28-oxidase-like [Fragaria vesca subsp. vesca]	XP_004296643	6.22781e-169	100	484.567	235	235
strawberryCLC_DN25_c1697_g1697	1068	gi|470103627|ref|XP_004288233.1|PREDICTED: superoxide dismutase [Cu-Zn] [Fragaria vesca subsp. vesca]	XP_004288233	1.24157e-98	99.3421	298.13	152	151
strawberryCLC_DN25_c1698_g1698	319	No Blast Hit
strawberryCLC_DN25_c1699_g1699	547	gi|470111528|ref|XP_004291999.1|PREDICTED: UPF0496 protein At4g34320-like [Fragaria vesca subsp. vesca]	XP_004291999	1.29322e-80	87.3626	254.603	182	159
strawberryCLC_DN25_c1700_g1700	419	gi|1358178415|gb|PRQ52890.1|putative (E)-beta-ocimene synthase [Rosa chinensis]	PRQ52890	1.40827e-55	91.1765	185.267	102	93
strawberryCLC_DN25_c1705_g1705	391	gi|260222398|emb|CBA31922.1|hypothetical protein Csp_D29540 [Curvibacter putative symbiont of Hydra magnipapillata]	CBA31922	7.79846e-67	99.0196	208.379	102	101
strawberryCLC_DN25_c1701_g1701	3820	gi|470135143|ref|XP_004303383.1|PREDICTED: probable receptor protein kinase TMK1 [Fragaria vesca subsp. vesca]	XP_004303383	0	99.1534	1764.2	945	937
strawberryCLC_DN25_c1706_g1706	541	gi|470126196|ref|XP_004299078.1|PREDICTED: zinc finger protein CONSTANS-LIKE 16 [Fragaria vesca subsp. vesca]	XP_004299078	3.60494e-76	99.1597	244.202	119	118
strawberryCLC_DN25_c1702_g1702	591	gi|470104079|ref|XP_004288442.1|PREDICTED: 40S ribosomal protein S15-4 [Fragaria vesca subsp. vesca]gi|645235779|ref|XP_008224427.1|PREDICTED: 40S ribosomal protein S15-4 [Prunus mume]gi|657997422|ref|XP_008391094.1|PREDICTED: 40S ribosomal protein S15-4-like [Malus domestica]gi|694393466|ref|XP_009372170.1|PREDICTED: 40S ribosomal protein S15-4-like [Pyrus x bretschneideri]gi|694439049|ref|XP_00…	XP_004288442, XP_008224427, XP_008391094, XP_009372170, XP_009346436, XP_007225565, XP_021822096, ONI26528, PQP94104	8.19384e-95	100	281.952	139	139
strawberryCLC_DN25_c1704_g1704	714	No Blast Hit
strawberryCLC_DN25_c1703_g1703	447	gi|470123409|ref|XP_004297719.1|PREDICTED: transmembrane protein 53 [Fragaria vesca subsp. vesca]gi|764578252|ref|XP_011463431.1|PREDICTED: transmembrane protein 53 [Fragaria vesca subsp. vesca]	XP_004297719, XP_011463431	6.28604e-81	100	254.218	149	149
strawberryCLC_DN25_c1707_g1707	1768	gi|470144247|ref|XP_004307771.1|PREDICTED: uncharacterized protein LOC101292746 isoform X1 [Fragaria vesca subsp. vesca]	XP_004307771	0	100	596.275	302	302
strawberryCLC_DN25_c1708_g1708	1288	gi|470108902|ref|XP_004290741.1|PREDICTED: V-type proton ATPase subunit B2 [Fragaria vesca subsp. vesca]	XP_004290741	0	99.5238	856.67	420	418
strawberryCLC_DN25_c1709_g1709	497	gi|470104071|ref|XP_004288438.1|PREDICTED: DNA-directed RNA polymerase V subunit 7-like [Fragaria vesca subsp. vesca]	XP_004288438	2.21222e-115	100	333.954	165	165
strawberryCLC_DN25_c1713_g1713	1852	gi|764532573|ref|XP_004290470.2|PREDICTED: uncharacterized protein LOC101305232 [Fragaria vesca subsp. vesca]	XP_004290470	0	99.6429	585.874	280	279
strawberryCLC_DN25_c1710_g1710	2946	gi|470102337|ref|XP_004287611.1|PREDICTED: replication protein A 70 kDa DNA-binding subunit A [Fragaria vesca subsp. vesca]	XP_004287611	0	99.247	1363.98	664	659
strawberryCLC_DN25_c1712_g1712	382	No Blast Hit
strawberryCLC_DN25_c1711_g1711	1176	gi|764529428|ref|XP_011458200.1|PREDICTED: protein SULFUR DEFICIENCY-INDUCED 1 [Fragaria vesca subsp. vesca]	XP_011458200	0	99.6429	577.4	280	279
strawberryCLC_DN25_c1715_g1715	430	No Blast Hit
strawberryCLC_DN25_c1714_g1714	595	gi|470144825|ref|XP_004308048.1|PREDICTED: FK506-binding protein 4-like [Fragaria vesca subsp. vesca]	XP_004308048	1.25943e-50	97.7273	169.474	132	129
strawberryCLC_DN25_c1716_g1716	1425	gi|764623971|ref|XP_011468916.1|PREDICTED: bifunctional fucokinase/fucose pyrophosphorylase [Fragaria vesca subsp. vesca]	XP_011468916	0	99.7561	777.704	410	409
strawberryCLC_DN25_c1717_g1717	605	gi|470111184|ref|XP_004291829.1|PREDICTED: thioredoxin H-type [Fragaria vesca subsp. vesca]	XP_004291829	4.51376e-57	98.9362	185.652	94	93
strawberryCLC_DN25_c1719_g1719	3412	gi|470111238|ref|XP_004291856.1|PREDICTED: glucose-1-phosphate adenylyltransferase large subunit 1-like [Fragaria vesca subsp. vesca]	XP_004291856	0	100	1046.19	521	521
strawberryCLC_DN25_c1718_g1718	411	gi|470123409|ref|XP_004297719.1|PREDICTED: transmembrane protein 53 [Fragaria vesca subsp. vesca]gi|764578252|ref|XP_011463431.1|PREDICTED: transmembrane protein 53 [Fragaria vesca subsp. vesca]	XP_004297719, XP_011463431	4.31364e-31	88.4956	124.79	113	100
strawberryCLC_DN25_c1720_g1720	3407	gi|470127282|ref|XP_004299602.1|PREDICTED: protein TPLATE [Fragaria vesca subsp. vesca]	XP_004299602	0	99.5556	1192.95	675	672
strawberryCLC_DN25_c1724_g1724	620	No Blast Hit
strawberryCLC_DN25_c1723_g1723	2193	gi|470102662|ref|XP_004287770.1|PREDICTED: aconitate hydratase 1 [Fragaria vesca subsp. vesca]	XP_004287770	0	99.5588	1395.56	680	677
strawberryCLC_DN25_c1721_g1721	409	No Blast Hit
strawberryCLC_DN25_c1722_g1722	383	No Blast Hit
strawberryCLC_DN25_c1725_g1725	437	gi|470134006|ref|XP_004302849.1|PREDICTED: uncharacterized protein LOC101301403 [Fragaria vesca subsp. vesca]	XP_004302849	9.46037e-23	92.5926	97.4413	54	50
strawberryCLC_DN25_c1729_g1729	3101	gi|470137247|ref|XP_004304381.1|PREDICTED: CDK5RAP3-like protein [Fragaria vesca subsp. vesca]	XP_004304381	0	97.5332	920.998	527	514
strawberryCLC_DN25_c1730_g1730	1870	gi|470141802|ref|XP_004306617.1|PREDICTED: granule-bound starch synthase 1, chloroplastic/amyloplastic-like [Fragaria vesca subsp. vesca]gi|764623695|ref|XP_011468892.1|PREDICTED: granule-bound starch synthase 1, chloroplastic/amyloplastic-like [Fragaria vesca subsp. vesca]gi|764623699|ref|XP_011468893.1|PREDICTED: granule-bound starch synthase 1, chloroplastic/amyloplastic-like [Fragaria vesca s…	XP_004306617, XP_011468892, XP_011468893	0	98.9983	1196.03	599	593
strawberryCLC_DN25_c1727_g1727	618	gi|470112783|ref|XP_004292610.1|PREDICTED: sugar transporter ERD6-like 7 [Fragaria vesca subsp. vesca]	XP_004292610	3.89885e-101	99.359	310.457	156	155
strawberryCLC_DN25_c1731_g1731	1302	gi|470114371|ref|XP_004293389.1|PREDICTED: pentatricopeptide repeat-containing protein At4g16390, chloroplastic [Fragaria vesca subsp. vesca]	XP_004293389	0	100	636.336	327	327
strawberryCLC_DN25_c1733_g1733	1687	gi|470109526|ref|XP_004291045.1|PREDICTED: UDP-sulfoquinovose synthase, chloroplastic [Fragaria vesca subsp. vesca]gi|764538266|ref|XP_011458910.1|PREDICTED: UDP-sulfoquinovose synthase, chloroplastic [Fragaria vesca subsp. vesca]	XP_004291045, XP_011458910	0	99.5851	976.082	482	480
strawberryCLC_DN25_c1732_g1732	869	gi|764594864|ref|XP_004301324.2|PREDICTED: protein EXORDIUM-like, partial [Fragaria vesca subsp. vesca]	XP_004301324	8.81051e-147	99.1453	424.091	234	232
strawberryCLC_DN25_c1728_g1728	484	gi|470135832|ref|XP_004303711.1|PREDICTED: protein TIFY 11A-like [Fragaria vesca subsp. vesca]	XP_004303711	1.24541e-46	87.5	159.844	120	105
strawberryCLC_DN25_c1726_g1726	1104	gi|764566566|ref|XP_011461995.1|PREDICTED: probable LRR receptor-like serine/threonine-protein kinase At1g07650 [Fragaria vesca subsp. vesca]	XP_011461995	0	99.7275	695.656	367	366
strawberryCLC_DN25_c1734_g1734	339	gi|470109552|ref|XP_004291058.1|PREDICTED: cytokinin riboside 5'-monophosphate phosphoribohydrolase LOG8 [Fragaria vesca subsp. vesca]	XP_004291058	2.69403e-50	98.8095	167.933	84	83
strawberryCLC_DN25_c1737_g1737	1733	gi|764632443|ref|XP_011469756.1|PREDICTED: cytochrome P450 71A4-like [Fragaria vesca subsp. vesca]	XP_011469756	0	97.3535	955.281	529	515
strawberryCLC_DN25_c1735_g1735	339	No Blast Hit
strawberryCLC_DN25_c1736_g1736	1676	gi|470143277|ref|XP_004307307.1|PREDICTED: 3-hydroxyisobutyryl-CoA hydrolase 1-like isoform X1 [Fragaria vesca subsp. vesca]	XP_004307307	0	99.7396	761.14	384	383
strawberryCLC_DN25_c1739_g1739	376	No Blast Hit
strawberryCLC_DN25_c1738_g1738	2858	gi|470132798|ref|XP_004302262.1|PREDICTED: eukaryotic translation initiation factor 3 subunit A [Fragaria vesca subsp. vesca]	XP_004302262	0	99.361	1387.86	939	933
strawberryCLC_DN25_c1740_g1740	5792	gi|470104376|ref|XP_004288581.1|PREDICTED: transcription initiation factor TFIID subunit 1 isoform X1 [Fragaria vesca subsp. vesca]	XP_004288581	0	99.2218	3334.27	1799	1785
strawberryCLC_DN25_c1741_g1741	1538	gi|470137684|ref|XP_004304593.1|PREDICTED: uncharacterized protein LOC101311595 [Fragaria vesca subsp. vesca]	XP_004304593	2.89479e-126	100	375.555	183	183
strawberryCLC_DN25_c1742_g1742	1068	gi|470141532|ref|XP_004306484.1|PREDICTED: clp protease-related protein At4g12060, chloroplastic [Fragaria vesca subsp. vesca]	XP_004306484	2.74908e-159	100	454.521	225	225
strawberryCLC_DN25_c1743_g1743	1465	gi|470115067|ref|XP_004293725.1|PREDICTED: photosystem I reaction center subunit III, chloroplastic [Fragaria vesca subsp. vesca]	XP_004293725	1.17943e-129	99.5556	384.8	225	224
strawberryCLC_DN25_c1744_g1744	3415	gi|470101656|ref|XP_004287286.1|PREDICTED: TBC1 domain family member 15 [Fragaria vesca subsp. vesca]	XP_004287286	0	99.2413	1290.02	659	654
strawberryCLC_DN25_c1745_g1745	389	gi|470108469|ref|XP_004290539.1|PREDICTED: DNA-directed RNA polymerases II and V subunit 6B-like [Fragaria vesca subsp. vesca]	XP_004290539	2.61589e-37	100	133.265	64	64
strawberryCLC_DN25_c1746_g1746	2724	gi|764581163|ref|XP_011463960.1|PREDICTED: protein SPA1-RELATED 2 [Fragaria vesca subsp. vesca]gi|764581167|ref|XP_011463961.1|PREDICTED: protein SPA1-RELATED 2 [Fragaria vesca subsp. vesca]	XP_011463960, XP_011463961	0	99.1199	1791.55	909	901
strawberryCLC_DN25_c1747_g1747	2183	gi|470114349|ref|XP_004293378.1|PREDICTED: inositol transporter 4-like [Fragaria vesca subsp. vesca]gi|764550444|ref|XP_011460045.1|PREDICTED: inositol transporter 4-like [Fragaria vesca subsp. vesca]gi|764550448|ref|XP_011460046.1|PREDICTED: inositol transporter 4-like [Fragaria vesca subsp. vesca]gi|764550453|ref|XP_011460047.1|PREDICTED: inositol transporter 4-like [Fragaria vesca subsp. vesca…	XP_004293378, XP_011460045, XP_011460046, XP_011460047, XP_011460048, XP_011460049	0	99.6479	1092.8	568	566
strawberryCLC_DN25_c1748_g1748	626	gi|470117768|ref|XP_004295021.1|PREDICTED: jacalin-related lectin 3-like isoform X2 [Fragaria vesca subsp. vesca]	XP_004295021	3.25429e-110	86.4583	324.709	192	166
strawberryCLC_DN25_c1749_g1749	566	gi|470117768|ref|XP_004295021.1|PREDICTED: jacalin-related lectin 3-like isoform X2 [Fragaria vesca subsp. vesca]	XP_004295021	3.83195e-117	98.8095	341.658	168	166
strawberryCLC_DN25_c1750_g1750	5693	gi|470145823|ref|XP_004308533.1|PREDICTED: probable LRR receptor-like serine/threonine-protein kinase At3g47570 [Fragaria vesca subsp. vesca]	XP_004308533	0	98.0564	1758.81	1029	1009
strawberryCLC_DN25_c1751_g1751	3755	gi|764637513|ref|XP_011470355.1|PREDICTED: tripeptidyl-peptidase 2 [Fragaria vesca subsp. vesca]	XP_011470355	0	99.7602	2456.79	1251	1248
strawberryCLC_DN25_c1753_g1753	1356	gi|1352870432|gb|PQM36931.1|hypothetical protein Pyn_13197 [Prunus yedoensis var. nudiflora]	PQM36931	8.51099e-51	72.4719	180.644	178	129
strawberryCLC_DN25_c1752_g1752	1491	gi|4205115|gb|AAD10960.1|cell wall invertase precursor [Fragaria x ananassa]	AAD10960	0	99.5726	964.526	468	466
strawberryCLC_DN25_c1754_g1754	1666	gi|470103337|ref|XP_004288096.1|PREDICTED: ABC transporter F family member 5-like [Fragaria vesca subsp. vesca]	XP_004288096	0	100	919.072	526	526
strawberryCLC_DN25_c1756_g1756	922	gi|1358170232|gb|PRQ44708.1|hypothetical protein RchiOBHm_Chr3g0482181 [Rosa chinensis]	PRQ44708	5.76766e-35	86.2069	131.339	87	75
strawberryCLC_DN25_c1755_g1755	979	gi|764540397|ref|XP_011459071.1|PREDICTED: WAT1-related protein At4g19185 [Fragaria vesca subsp. vesca]gi|764540401|ref|XP_011459072.1|PREDICTED: WAT1-related protein At4g19185 [Fragaria vesca subsp. vesca]	XP_011459071, XP_011459072	0	99.6933	625.55	326	325
strawberryCLC_DN25_c1759_g1759	494	gi|1366025543|ref|XP_024165237.1|ATP synthase subunit b', chloroplastic [Rosa chinensis]gi|1358152251|gb|PRQ26730.1|putative ATP synthase, F0 complex, subunit B/B' protein [Rosa chinensis]	XP_024165237, PRQ26730	5.98178e-31	95.6522	120.553	92	88
strawberryCLC_DN25_c1757_g1757	679	gi|470127344|ref|XP_004299632.1|PREDICTED: leucoanthocyanidin dioxygenase-like [Fragaria vesca subsp. vesca]	XP_004299632	3.37971e-45	100	163.696	80	80
strawberryCLC_DN25_c1758_g1758	1202	gi|470115217|ref|XP_004293799.1|PREDICTED: YTH domain-containing family protein 2 [Fragaria vesca subsp. vesca]	XP_004293799	4.26344e-137	98.5366	413.305	205	202
strawberryCLC_DN25_c1760_g1760	1534	gi|764608463|ref|XP_011467296.1|PREDICTED: receptor-like protein 12 [Fragaria vesca subsp. vesca]	XP_011467296	0	99.7904	934.095	477	476
strawberryCLC_DN25_c1762_g1762	1433	gi|470103764|ref|XP_004288300.1|PREDICTED: malate dehydrogenase, glyoxysomal [Fragaria vesca subsp. vesca]	XP_004288300	0	99.7199	717.613	357	356
strawberryCLC_DN25_c1763_g1763	1573	gi|470146376|ref|XP_004308802.1|PREDICTED: mitochondrial substrate carrier family protein C [Fragaria vesca subsp. vesca]	XP_004308802	0	99.2352	956.822	523	519
strawberryCLC_DN25_c1761_g1761	886	gi|470139867|ref|XP_004305667.1|PREDICTED: receptor-like protein 12 [Fragaria vesca subsp. vesca]	XP_004305667	2.92064e-160	98.6395	481.1	294	290
strawberryCLC_DN25_c1766_g1766	404	gi|764555515|ref|XP_004295569.2|PREDICTED: glutamate receptor 2.7-like [Fragaria vesca subsp. vesca]	XP_004295569	2.59281e-74	100	247.284	134	134
strawberryCLC_DN25_c1764_g1764	486	gi|470127344|ref|XP_004299632.1|PREDICTED: leucoanthocyanidin dioxygenase-like [Fragaria vesca subsp. vesca]	XP_004299632	4.13104e-54	97.8022	184.111	91	89
strawberryCLC_DN25_c1765_g1765	3000	gi|470142193|ref|XP_004306799.1|PREDICTED: uncharacterized protein LOC101305880 [Fragaria vesca subsp. vesca]	XP_004306799	0	99.3982	1977.22	997	991
strawberryCLC_DN25_c1767_g1767	1439	gi|470145375|ref|XP_004308315.1|PREDICTED: pentatricopeptide repeat-containing protein At4g01030, mitochondrial [Fragaria vesca subsp. vesca]	XP_004308315	0	99.3603	978.008	469	466
strawberryCLC_DN25_c1769_g1769	430	gi|470121056|ref|XP_004296600.1|PREDICTED: ADP-ribosylation factor-like protein 5 [Fragaria vesca subsp. vesca]gi|764569821|ref|XP_011462475.1|PREDICTED: ADP-ribosylation factor-like protein 5 [Fragaria vesca subsp. vesca]	XP_004296600, XP_011462475	1.0532e-82	100	249.98	121	121
strawberryCLC_DN25_c1768_g1768	1907	gi|764568696|ref|XP_004296467.2|PREDICTED: threonine--tRNA ligase, mitochondrial [Fragaria vesca subsp. vesca]	XP_004296467	0	97.7383	1166.76	619	605
strawberryCLC_DN25_c1770_g1770	1675	gi|470111471|ref|XP_004291971.1|PREDICTED: probable phospholipid hydroperoxide glutathione peroxidase [Fragaria vesca subsp. vesca]	XP_004291971	3.01748e-164	98.7288	475.707	236	233
strawberryCLC_DN25_c1771_g1771	787	gi|764531388|ref|XP_011458375.1|PREDICTED: uncharacterized protein LOC105349697 [Fragaria vesca subsp. vesca]	XP_011458375	3.07212e-39	100	141.354	91	91
strawberryCLC_DN25_c1772_g1772	690	gi|470104103|ref|XP_004288454.1|PREDICTED: MATH domain-containing protein At5g43560 isoform X2 [Fragaria vesca subsp. vesca]	XP_004288454	1.17877e-113	96.0699	360.533	229	220
strawberryCLC_DN25_c1773_g1773	420	gi|1039921377|ref|XP_017184105.1|PREDICTED: serine/threonine-protein kinase SAPK2-like [Malus domestica]	XP_017184105	7.18482e-47	97.5	158.688	80	78
strawberryCLC_DN25_c1775_g1775	1999	gi|764560236|ref|XP_011461160.1|PREDICTED: receptor-like protein kinase THESEUS 1 [Fragaria vesca subsp. vesca]	XP_011461160	0	99.2013	1058.51	626	621
strawberryCLC_DN25_c1774_g1774	855	gi|470103485|ref|XP_004288167.1|PREDICTED: serine/threonine-protein kinase SAPK1 [Fragaria vesca subsp. vesca]gi|668349468|gb|AIH00104.1|sucrose nonfermenting 1-related protein kinase 2.1 [Fragaria x ananassa]	XP_004288167, AIH00104	0	100	555.829	265	265
strawberryCLC_DN25_c1776_g1776	1692	gi|470146570|ref|XP_004308897.1|PREDICTED: protein-tyrosine-phosphatase MKP1 [Fragaria vesca subsp. vesca]gi|764633095|ref|XP_011469847.1|PREDICTED: protein-tyrosine-phosphatase MKP1 [Fragaria vesca subsp. vesca]	XP_004308897, XP_011469847	0	99.6454	978.008	564	562
strawberryCLC_DN25_c1778_g1778	1803	gi|470104538|ref|XP_004288655.1|PREDICTED: plastidic glucose transporter 4 [Fragaria vesca subsp. vesca]	XP_004288655	0	99.4455	978.393	541	538
strawberryCLC_DN25_c1777_g1777	1454	gi|470122943|ref|XP_004297496.1|PREDICTED: ATP-dependent Clp protease ATP-binding subunit clpA homolog CD4B, chloroplastic [Fragaria vesca subsp. vesca]	XP_004297496	0	100	627.091	326	326
strawberryCLC_DN25_c1779_g1779	606	No Blast Hit
strawberryCLC_DN25_c1783_g1783	1281	gi|470142167|ref|XP_004306787.1|PREDICTED: beta-amylase 7 [Fragaria vesca subsp. vesca]gi|764625263|ref|XP_011469023.1|PREDICTED: beta-amylase 7 [Fragaria vesca subsp. vesca]	XP_004306787, XP_011469023	0	99.061	879.396	426	422
strawberryCLC_DN25_c1780_g1780	305	No Blast Hit
strawberryCLC_DN25_c1782_g1782	832	gi|470106523|ref|XP_004289618.1|PREDICTED: uncharacterized protein LOC101305414 [Fragaria vesca subsp. vesca]	XP_004289618	1.34438e-107	99.3789	319.316	161	160
strawberryCLC_DN25_c1781_g1781	1990	gi|470112873|ref|XP_004292654.1|PREDICTED: uncharacterized protein LOC101311652 [Fragaria vesca subsp. vesca]	XP_004292654	0	99.4737	1110.9	570	567
strawberryCLC_DN25_c1784_g1784	679	gi|764561547|ref|XP_011461346.1|PREDICTED: interactor of constitutive active ROPs 3 [Fragaria vesca subsp. vesca]gi|764561551|ref|XP_011461347.1|PREDICTED: interactor of constitutive active ROPs 3 [Fragaria vesca subsp. vesca]gi|764561555|ref|XP_011461348.1|PREDICTED: interactor of constitutive active ROPs 3 [Fragaria vesca subsp. vesca]gi|764561559|ref|XP_011461349.1|PREDICTED: interactor of con…	XP_011461346, XP_011461347, XP_011461348, XP_011461349	1.03066e-86	99.095	278.485	221	219
strawberryCLC_DN25_c1787_g1787	457	gi|1358147253|gb|PRQ21733.1|putative L-ascorbate peroxidase [Rosa chinensis]	PRQ21733	5.35372e-26	100	106.301	52	52
strawberryCLC_DN25_c1788_g1788	1857	gi|470136476|ref|XP_004304018.1|PREDICTED: polyadenylate-binding protein 8-like [Fragaria vesca subsp. vesca]	XP_004304018	0	99.3443	1114.75	610	606
strawberryCLC_DN25_c1786_g1786	1808	gi|470134556|ref|XP_004303114.1|PREDICTED: probable transcription factor GLK1 isoform X2 [Fragaria vesca subsp. vesca]	XP_004303114	0	97.3154	621.313	447	435
strawberryCLC_DN25_c1785_g1785	385	No Blast Hit
strawberryCLC_DN25_c1789_g1789	2788	gi|470123182|ref|XP_004297610.1|PREDICTED: serine/threonine protein phosphatase 2A 55 kDa regulatory subunit B beta isoform isoform X3 [Fragaria vesca subsp. vesca]	XP_004297610	0	99.8047	941.028	512	511
strawberryCLC_DN25_c1791_g1791	365	No Blast Hit
strawberryCLC_DN25_c1790_g1790	4153	gi|470115574|ref|XP_004293972.1|PREDICTED: probable alpha,alpha-trehalose-phosphate synthase [UDP-forming] 7 [Fragaria vesca subsp. vesca]	XP_004293972	0	99.2991	1691.4	856	850
strawberryCLC_DN25_c1792_g1792	2901	gi|470137155|ref|XP_004304336.1|PREDICTED: exocyst complex component SEC6 [Fragaria vesca subsp. vesca]	XP_004304336	0	99.5627	1340.87	686	683
strawberryCLC_DN25_c1793_g1793	1789	gi|470137810|ref|XP_004304655.1|PREDICTED: serine/threonine-protein kinase D6PK-like [Fragaria vesca subsp. vesca]	XP_004304655	0	99.4012	979.163	501	498
strawberryCLC_DN25_c1794_g1794	302	gi|764533304|ref|XP_011458527.1|PREDICTED: serine/threonine-protein kinase HT1-like [Fragaria vesca subsp. vesca]	XP_011458527	3.7061e-54	100	186.422	89	89
strawberryCLC_DN25_c1797_g1797	2030	gi|470102542|ref|XP_004287711.1|PREDICTED: MLO-like protein 10 [Fragaria vesca subsp. vesca]	XP_004287711	0	99.4881	1033.86	586	583
strawberryCLC_DN25_c1796_g1796	395	gi|764533304|ref|XP_011458527.1|PREDICTED: serine/threonine-protein kinase HT1-like [Fragaria vesca subsp. vesca]	XP_011458527	1.26191e-70	99.115	230.72	113	112
strawberryCLC_DN25_c1795_g1795	321	gi|764533304|ref|XP_011458527.1|PREDICTED: serine/threonine-protein kinase HT1-like [Fragaria vesca subsp. vesca]	XP_011458527	3.24146e-52	98.8764	181.415	89	88
strawberryCLC_DN25_c1798_g1798	3015	gi|470103020|ref|XP_004287944.1|PREDICTED: aconitate hydratase, cytoplasmic [Fragaria vesca subsp. vesca]	XP_004287944	0	99.895	1943.7	952	951
strawberryCLC_DN25_c1800_g1800	1231	gi|764552816|ref|XP_011460325.1|PREDICTED: B-box zinc finger protein 21-like [Fragaria vesca subsp. vesca]	XP_011460325	5.05248e-57	93.0108	194.897	186	173
strawberryCLC_DN25_c1799_g1799	1600	gi|470103934|ref|XP_004288380.1|PREDICTED: cationic amino acid transporter 2, vacuolar-like [Fragaria vesca subsp. vesca]	XP_004288380	0	99.7797	861.677	454	453
strawberryCLC_DN25_c1802_g1802	1581	gi|470102268|ref|XP_004287577.1|PREDICTED: uncharacterized protein LOC101303548 [Fragaria vesca subsp. vesca]	XP_004287577	0	98.8506	971.844	522	516
strawberryCLC_DN25_c1801_g1801	2749	gi|470102532|ref|XP_004287706.1|PREDICTED: RNA polymerase I-specific transcription initiation factor RRN3-like [Fragaria vesca subsp. vesca]	XP_004287706	0	99.6779	1174.46	621	619
strawberryCLC_DN25_c1803_g1803	444	gi|470102268|ref|XP_004287577.1|PREDICTED: uncharacterized protein LOC101303548 [Fragaria vesca subsp. vesca]	XP_004287577	2.15724e-33	96.4706	132.88	85	82
strawberryCLC_DN25_c1805_g1805	1021	gi|764551184|ref|XP_004295359.2|PREDICTED: protein ASPARTIC PROTEASE IN GUARD CELL 2-like [Fragaria vesca subsp. vesca]	XP_004295359	0	96.7105	586.26	304	294
strawberryCLC_DN25_c1806_g1806	1834	gi|470114907|ref|XP_004293648.1|PREDICTED: shikimate O-hydroxycinnamoyltransferase-like [Fragaria vesca subsp. vesca]gi|764553143|ref|XP_011460375.1|PREDICTED: shikimate O-hydroxycinnamoyltransferase-like [Fragaria vesca subsp. vesca]	XP_004293648, XP_011460375	0	97.9638	898.271	442	433
strawberryCLC_DN25_c1804_g1804	3288	gi|764524943|ref|XP_011457842.1|PREDICTED: LOW QUALITY PROTEIN: myosin-2 heavy chain [Fragaria vesca subsp. vesca]	XP_011457842	0	100	1165.98	586	586
strawberryCLC_DN25_c1807_g1807	553	gi|470108767|ref|XP_004290680.1|PREDICTED: BTB/POZ and MATH domain-containing protein 2-like [Fragaria vesca subsp. vesca]	XP_004290680	2.53004e-62	100	207.608	98	98
strawberryCLC_DN25_c1810_g1810	1808	gi|470131467|ref|XP_004301615.1|PREDICTED: psbP domain-containing protein 3, chloroplastic [Fragaria vesca subsp. vesca]	XP_004301615	7.9577e-171	99.2032	494.582	251	249
strawberryCLC_DN25_c1808_g1808	1041	gi|470104364|ref|XP_004288575.1|PREDICTED: probable polyamine oxidase 4 [Fragaria vesca subsp. vesca]	XP_004288575	4.46652e-170	99.6047	492.271	253	252
strawberryCLC_DN25_c1809_g1809	950	gi|954201752|gb|KRX12148.1|MLP-like protein, partial [Trichinella nelsoni]	KRX12148	8.42235e-105	100	312.768	155	155
strawberryCLC_DN25_c1812_g1812	2194	gi|764589814|ref|XP_011465051.1|PREDICTED: cyclin-dependent kinase F-4 isoform X2 [Fragaria vesca subsp. vesca]	XP_011465051	0	98.8713	913.294	443	438
strawberryCLC_DN25_c1811_g1811	375	gi|470109687|ref|XP_004291124.1|PREDICTED: succinate dehydrogenase subunit 5, mitochondrial [Fragaria vesca subsp. vesca]	XP_004291124	2.28233e-71	99.0654	223.016	107	106
strawberryCLC_DN25_c1813_g1813	1295	gi|470120689|ref|XP_004296426.1|PREDICTED: preprotein translocase subunit SCY1, chloroplastic [Fragaria vesca subsp. vesca]	XP_004296426	0	98.1439	840.877	431	423
strawberryCLC_DN25_c1815_g1815	1161	gi|470141594|ref|XP_004306515.1|PREDICTED: SURP and G-patch domain-containing protein 1-like protein [Fragaria vesca subsp. vesca]	XP_004306515	0	100	529.25	299	299
strawberryCLC_DN25_c1814_g1814	553	gi|470113804|ref|XP_004293110.1|PREDICTED: transcription factor LHW [Fragaria vesca subsp. vesca]	XP_004293110	6.22413e-100	91.3265	318.546	196	179
strawberryCLC_DN25_c1816_g1816	808	gi|470101229|ref|XP_004287079.1|PREDICTED: uncharacterized protein LOC101297765 [Fragaria vesca subsp. vesca]	XP_004287079	4.96166e-77	97.7444	240.35	133	130
strawberryCLC_DN25_c1818_g1818	812	gi|470126672|ref|XP_004299307.1|PREDICTED: transmembrane protein adipocyte-associated 1 homolog [Fragaria vesca subsp. vesca]	XP_004299307	1.07663e-153	98.513	439.884	269	265
strawberryCLC_DN25_c1819_g1819	873	gi|1365973677|ref|XP_024185931.1|late embryogenesis abundant protein 2-like [Rosa chinensis]	XP_024185931	5.15361e-21	89.5522	95.5153	67	60
strawberryCLC_DN25_c1817_g1817	1114	gi|470109163|ref|XP_004290871.1|PREDICTED: photosystem II 22 kDa protein, chloroplastic [Fragaria vesca subsp. vesca]	XP_004290871	2.62903e-110	99.2674	332.798	273	271
strawberryCLC_DN25_c1820_g1820	2096	gi|470106898|ref|XP_004289792.1|PREDICTED: methionyl-tRNA formyltransferase, mitochondrial [Fragaria vesca subsp. vesca]	XP_004289792	0	99.1826	740.725	367	364
strawberryCLC_DN25_c1821_g1821	2716	gi|470134153|ref|XP_004302920.1|PREDICTED: coatomer subunit beta'-2 [Fragaria vesca subsp. vesca]	XP_004302920	0	99.8862	1802.33	879	878
strawberryCLC_DN25_c1822_g1822	855	gi|470126856|ref|XP_004299398.1|PREDICTED: uncharacterized protein LOC101291824 [Fragaria vesca subsp. vesca]	XP_004299398	3.90458e-81	98.5714	252.677	140	138
strawberryCLC_DN25_c1823_g1823	309	gi|764556846|ref|XP_004295657.2|PREDICTED: cytochrome P450 CYP749A22-like [Fragaria vesca subsp. vesca]	XP_004295657	1.25179e-63	100	210.305	103	103
strawberryCLC_DN25_c1824_g1824	1194	gi|764556852|ref|XP_004295655.2|PREDICTED: cytochrome P450 CYP749A22-like isoform X1 [Fragaria vesca subsp. vesca]gi|764556858|ref|XP_011460712.1|PREDICTED: cytochrome P450 CYP749A22-like isoform X2 [Fragaria vesca subsp. vesca]	XP_004295655, XP_011460712	0	98.9744	687.182	390	386
strawberryCLC_DN25_c1825_g1825	1611	gi|470131836|ref|XP_004301796.1|PREDICTED: non-lysosomal glucosylceramidase [Fragaria vesca subsp. vesca]	XP_004301796	0	99.8138	1094.34	537	536
strawberryCLC_DN25_c1826_g1826	1167	gi|470112069|ref|XP_004292260.1|PREDICTED: protein LOW PSII ACCUMULATION 1, chloroplastic [Fragaria vesca subsp. vesca]	XP_004292260	0	98.4424	533.872	321	316
strawberryCLC_DN25_c1827_g1827	3164	gi|764594026|ref|XP_011465542.1|PREDICTED: ubiquitin carboxyl-terminal hydrolase 15 isoform X1 [Fragaria vesca subsp. vesca]gi|764594029|ref|XP_011465543.1|PREDICTED: ubiquitin carboxyl-terminal hydrolase 15 isoform X1 [Fragaria vesca subsp. vesca]	XP_011465542, XP_011465543	0	98.5163	1346.64	674	664
strawberryCLC_DN25_c1828_g1828	1145	gi|470142773|ref|XP_004307072.1|PREDICTED: charged multivesicular body protein 5-like [Fragaria vesca subsp. vesca]	XP_004307072	2.26191e-168	100	479.174	237	237
strawberryCLC_DN25_c1829_g1829	3324	gi|764570082|ref|XP_011462508.1|PREDICTED: uncharacterized aarF domain-containing protein kinase At1g71810, chloroplastic [Fragaria vesca subsp. vesca]	XP_011462508	0	99.7175	1420.6	708	706
strawberryCLC_DN25_c1830_g1830	1178	gi|470133407|ref|XP_004302557.1|PREDICTED: probable WRKY transcription factor 33 [Fragaria vesca subsp. vesca]	XP_004302557	2.33453e-145	96.6216	432.18	296	286
strawberryCLC_DN25_c1831_g1831	634	gi|470128944|ref|XP_004300392.1|PREDICTED: pectin acetylesterase 8-like [Fragaria vesca subsp. vesca]gi|764591704|ref|XP_011465292.1|PREDICTED: pectin acetylesterase 8-like [Fragaria vesca subsp. vesca]gi|764591712|ref|XP_011465293.1|PREDICTED: pectin acetylesterase 8-like [Fragaria vesca subsp. vesca]	XP_004300392, XP_011465292, XP_011465293	1.96923e-37	100	143.665	66	66
strawberryCLC_DN25_c1832_g1832	405	gi|470128944|ref|XP_004300392.1|PREDICTED: pectin acetylesterase 8-like [Fragaria vesca subsp. vesca]gi|764591704|ref|XP_011465292.1|PREDICTED: pectin acetylesterase 8-like [Fragaria vesca subsp. vesca]gi|764591712|ref|XP_011465293.1|PREDICTED: pectin acetylesterase 8-like [Fragaria vesca subsp. vesca]	XP_004300392, XP_011465292, XP_011465293	5.28858e-23	95.9184	102.449	49	47
strawberryCLC_DN25_c1834_g1834	459	No Blast Hit
strawberryCLC_DN25_c1833_g1833	723	No Blast Hit
strawberryCLC_DN25_c1835_g1835	1564	gi|470120582|ref|XP_004296378.1|PREDICTED: casein kinase I-like [Fragaria vesca subsp. vesca]	XP_004296378	0	100	763.837	436	436
strawberryCLC_DN25_c1836_g1836	1177	gi|470137386|ref|XP_004304447.1|PREDICTED: translin isoform X2 [Fragaria vesca subsp. vesca]	XP_004304447	2.37779e-159	97.9021	458.759	286	280
strawberryCLC_DN25_c1837_g1837	367	No Blast Hit
strawberryCLC_DN25_c1838_g1838	992	gi|764532918|ref|XP_011458495.1|PREDICTED: protein SET DOMAIN GROUP 41 [Fragaria vesca subsp. vesca]	XP_011458495	1.26383e-122	98.9091	376.326	275	272
strawberryCLC_DN25_c1839_g1839	5699	gi|764610356|ref|XP_011467496.1|PREDICTED: ATPase 10, plasma membrane-type [Fragaria vesca subsp. vesca]	XP_011467496	0	100	1825.06	953	953
strawberryCLC_DN25_c1841_g1841	600	gi|1130843207|dbj|GAV75893.1|ATP-synt_C domain-containing protein [Cephalotus follicularis]	GAV75893	6.41208e-75	93.2642	233.802	193	180
strawberryCLC_DN25_c1840_g1840	781	gi|764530460|ref|XP_011458292.1|PREDICTED: zinc finger CCCH domain-containing protein 19 isoform X2 [Fragaria vesca subsp. vesca]	XP_011458292	1.12321e-28	94.0789	125.176	152	143
strawberryCLC_DN25_c1842_g1842	961	gi|764606272|ref|XP_011467061.1|PREDICTED: uncharacterized protein LOC101291267 [Fragaria vesca subsp. vesca]	XP_011467061	8.56972e-60	94.3503	199.519	177	167
strawberryCLC_DN25_c1843_g1843	8839	gi|470142159|ref|XP_004306783.1|PREDICTED: mediator of RNA polymerase II transcription subunit 12 [Fragaria vesca subsp. vesca]gi|764625197|ref|XP_011469016.1|PREDICTED: mediator of RNA polymerase II transcription subunit 12 [Fragaria vesca subsp. vesca]	XP_004306783, XP_011469016	0	98.9828	4209.83	2261	2238
strawberryCLC_DN25_c1844_g1844	447	gi|470109320|ref|XP_004290947.1|PREDICTED: peamaclein [Fragaria vesca subsp. vesca]	XP_004290947	7.09726e-56	100	179.104	88	88
strawberryCLC_DN25_c1845_g1845	409	gi|470109320|ref|XP_004290947.1|PREDICTED: peamaclein [Fragaria vesca subsp. vesca]	XP_004290947	3.98532e-50	100	164.081	81	81
strawberryCLC_DN25_c1850_g1850	3682	gi|470130757|ref|XP_004301269.1|PREDICTED: ATP-dependent RNA helicase DHX36 [Fragaria vesca subsp. vesca]	XP_004301269	0	98.8487	2377.82	1216	1202
strawberryCLC_DN25_c1846_g1846	537	gi|470109320|ref|XP_004290947.1|PREDICTED: peamaclein [Fragaria vesca subsp. vesca]	XP_004290947	1.1974e-44	97.7273	152.14	88	86
strawberryCLC_DN25_c1847_g1847	353	gi|470106570|ref|XP_004289639.1|PREDICTED: phosphatidylinositol/phosphatidylcholine transfer protein SFH8-like isoform X2 [Fragaria vesca subsp. vesca]	XP_004289639	1.65163e-39	98.6667	149.058	75	74
strawberryCLC_DN25_c1848_g1848	367	gi|470110319|ref|XP_004291432.1|PREDICTED: prostatic spermine-binding protein-like [Fragaria vesca subsp. vesca]	XP_004291432	1.92277e-43	99.1453	149.828	117	116
strawberryCLC_DN25_c1851_g1851	460	gi|470110319|ref|XP_004291432.1|PREDICTED: prostatic spermine-binding protein-like [Fragaria vesca subsp. vesca]	XP_004291432	8.724e-33	98.1132	124.02	106	104
strawberryCLC_DN25_c1849_g1849	393	No Blast Hit
strawberryCLC_DN25_c1853_g1853	2378	gi|470118777|ref|XP_004295498.1|PREDICTED: uncharacterized protein LOC101305739 [Fragaria vesca subsp. vesca]	XP_004295498	0	98.6111	1582	792	781
strawberryCLC_DN25_c1852_g1852	412	gi|470135116|ref|XP_004303370.1|PREDICTED: serine/arginine-rich SC35-like splicing factor SCL30A [Fragaria vesca subsp. vesca]	XP_004303370	2.88952e-40	97.1831	143.28	71	69
strawberryCLC_DN25_c1854_g1854	658	gi|764646211|ref|XP_011457538.1|PREDICTED: uncharacterized protein LOC105349473 [Fragaria vesca subsp. vesca]	XP_011457538	2.46588e-67	96.1538	211.846	104	100
strawberryCLC_DN25_c1858_g1858	1313	gi|470116703|ref|XP_004294517.1|PREDICTED: CAX-interacting protein 4-like [Fragaria vesca subsp. vesca]	XP_004294517	6.05323e-96	98.8506	300.827	174	172
strawberryCLC_DN25_c1855_g1855	447	gi|764646211|ref|XP_011457538.1|PREDICTED: uncharacterized protein LOC105349473 [Fragaria vesca subsp. vesca]	XP_011457538	1.917e-60	98.913	191.43	92	91
strawberryCLC_DN25_c1857_g1857	1059	gi|470125633|ref|XP_004298806.1|PREDICTED: aquaporin PIP1-3 [Fragaria vesca subsp. vesca]	XP_004298806	3.87212e-153	99.1071	441.425	224	222
strawberryCLC_DN25_c1856_g1856	733	gi|764646211|ref|XP_011457538.1|PREDICTED: uncharacterized protein LOC105349473 [Fragaria vesca subsp. vesca]	XP_011457538	9.76454e-60	97.8495	193.356	93	91
strawberryCLC_DN25_c1859_g1859	473	No Blast Hit
strawberryCLC_DN25_c1860_g1860	1547	gi|470101993|ref|XP_004287444.1|PREDICTED: methyltransferase-like protein 5 [Fragaria vesca subsp. vesca]	XP_004287444	3.41331e-120	99.5238	361.303	210	209
strawberryCLC_DN25_c1861_g1861	1502	gi|1366035401|ref|XP_024169448.1|uncharacterized protein LOC112175944 [Rosa chinensis]gi|1366035404|ref|XP_024169449.1|uncharacterized protein LOC112175944 [Rosa chinensis]gi|1358142184|gb|PRQ16664.1|putative powdery mildew resistance protein, RPW8 [Rosa chinensis]	XP_024169448, XP_024169449, PRQ16664	0	79.6574	572.778	467	372
strawberryCLC_DN25_c1862_g1862	386	gi|470101852|ref|XP_004287382.1|PREDICTED: probable inactive receptor kinase At2g26730 [Fragaria vesca subsp. vesca]	XP_004287382	1.33049e-70	99.0991	232.646	111	110
strawberryCLC_DN25_c1863_g1863	1922	gi|470136808|ref|XP_004304174.1|PREDICTED: 6-phosphogluconate dehydrogenase, decarboxylating 3 [Fragaria vesca subsp. vesca]	XP_004304174	0	100	974.156	488	488
strawberryCLC_DN25_c1864_g1864	1543	gi|764546919|ref|XP_011459610.1|PREDICTED: CBL-interacting serine/threonine-protein kinase 5 [Fragaria vesca subsp. vesca]	XP_011459610	0	98.9822	727.628	393	389
strawberryCLC_DN25_c1865_g1865	2567	gi|470147865|ref|XP_004309498.1|PREDICTED: actin-7-like [Fragaria vesca subsp. vesca]gi|764641398|ref|XP_011470856.1|PREDICTED: actin-7-like [Fragaria vesca subsp. vesca]gi|764641403|ref|XP_011470857.1|PREDICTED: actin-7-like [Fragaria vesca subsp. vesca]gi|764641407|ref|XP_011470858.1|PREDICTED: actin-7-like [Fragaria vesca subsp. vesca]gi|764641412|ref|XP_011470859.1|PREDICTED: actin-7-like [Fr…	XP_004309498, XP_011470856, XP_011470857, XP_011470858, XP_011470859, BAR63707	0	100	782.326	377	377
strawberryCLC_DN25_c1866_g1866	3019	gi|428697226|ref|YP_007025409.1|photosystem II CP47 chlorophyll apoprotein (chloroplast) [Fragaria chiloensis]gi|428697312|ref|YP_007025494.1|photosystem II CP47 chlorophyll apoprotein (chloroplast) [Fragaria virginiana]gi|1252313544|ref|YP_009430568.1|photosystem II CP47 chlorophyll apoprotein (chloroplast) [Fragaria x ananassa]gi|357198765|gb|AET62681.1|photosystem II CP47 chlorophyll apoprotei…	YP_007025409, YP_007025494, YP_009430568, AET62681, AET62766, AFS89577, AKI30862, AKI31252, AQW41455, ARJ62530	0	100	1005.74	508	508
strawberryCLC_DN25_c1867_g1867	963	gi|470126742|ref|XP_004299342.1|PREDICTED: photosynthetic NDH subunit of subcomplex B 4, chloroplastic [Fragaria vesca subsp. vesca]	XP_004299342	4.69129e-115	100	339.732	177	177
strawberryCLC_DN25_c1868_g1868	2261	gi|470105217|ref|XP_004288983.1|PREDICTED: tubulin--tyrosine ligase-like protein 12 [Fragaria vesca subsp. vesca]	XP_004288983	0	97.6096	1455.27	753	735
strawberryCLC_DN25_c1872_g1872	768	gi|470148075|ref|XP_004309600.1|PREDICTED: zinc finger A20 and AN1 domain-containing stress-associated protein 8-like [Fragaria vesca subsp. vesca]	XP_004309600	2.03369e-82	100	253.832	146	146
strawberryCLC_DN25_c1870_g1870	373	No Blast Hit
strawberryCLC_DN25_c1869_g1869	16377	gi|1358141079|gb|PRQ15625.1|putative RNA-dependent RNA polymerase, mitoviral (mitochondrion) [Rosa chinensis]	PRQ15625	1.03612e-145	99.5536	468.003	224	223
strawberryCLC_DN25_c1871_g1871	1807	gi|470109589|ref|XP_004291075.1|PREDICTED: cysteine proteinase RD21a [Fragaria vesca subsp. vesca]	XP_004291075	0	99.536	820.461	431	429
strawberryCLC_DN25_c1873_g1873	791	No Blast Hit
strawberryCLC_DN25_c1874_g1874	561	gi|470127334|ref|XP_004299627.1|PREDICTED: 1-aminocyclopropane-1-carboxylate oxidase homolog [Fragaria vesca subsp. vesca]gi|764585806|ref|XP_011464570.1|PREDICTED: 1-aminocyclopropane-1-carboxylate oxidase homolog [Fragaria vesca subsp. vesca]	XP_004299627, XP_011464570	1.25462e-124	100	364.77	187	187
strawberryCLC_DN25_c1876_g1876	1432	gi|1366038404|ref|XP_024170358.1|peptidyl-prolyl cis-trans isomerase FKBP17-2, chloroplastic [Rosa chinensis]gi|1358141436|gb|PRQ15916.1|putative peptidylprolyl isomerase [Rosa chinensis]	XP_024170358, PRQ15916	5.02573e-152	94.0945	442.195	254	239
strawberryCLC_DN25_c1877_g1877	662	gi|470127344|ref|XP_004299632.1|PREDICTED: leucoanthocyanidin dioxygenase-like [Fragaria vesca subsp. vesca]	XP_004299632	2.25507e-136	99.5455	395.971	220	219
strawberryCLC_DN25_c1875_g1875	933	gi|470107680|ref|XP_004290171.1|PREDICTED: GTP cyclohydrolase 1 isoform X1 [Fragaria vesca subsp. vesca]	XP_004290171	0	99.3548	607.06	310	308
strawberryCLC_DN25_c1878_g1878	539	gi|764537960|ref|XP_011458887.1|PREDICTED: branched-chain-amino-acid aminotransferase 2, chloroplastic-like isoform X1 [Fragaria vesca subsp. vesca]	XP_011458887	1.65713e-106	99.4413	319.701	179	178
strawberryCLC_DN25_c1879_g1879	2106	gi|1365943167|ref|XP_024162950.1|wall-associated receptor kinase 3-like [Rosa chinensis]gi|1358184396|gb|PRQ58870.1|putative transferase, protein kinase RLK-Pelle-WAK family [Rosa chinensis]	XP_024162950, PRQ58870	0	92.5065	669.848	387	358
strawberryCLC_DN25_c1880_g1880	978	gi|470106724|ref|XP_004289711.1|PREDICTED: malate dehydrogenase, glyoxysomal isoform X2 [Fragaria vesca subsp. vesca]	XP_004289711	0	100	656.751	325	325
strawberryCLC_DN25_c1881_g1881	1529	gi|470135384|ref|XP_004303497.1|PREDICTED: protein YLS9 [Fragaria vesca subsp. vesca]	XP_004303497	1.43037e-112	99.0476	341.658	210	208
strawberryCLC_DN25_c1882_g1882	1877	gi|764613033|ref|XP_011467748.1|PREDICTED: uncharacterized protein LOC101310625 isoform X2 [Fragaria vesca subsp. vesca]	XP_011467748	0	99.1334	942.569	577	572
strawberryCLC_DN25_c1883_g1883	957	gi|470111226|ref|XP_004291850.1|PREDICTED: bifunctional nuclease 1 [Fragaria vesca subsp. vesca]gi|764546095|ref|XP_011459537.1|PREDICTED: bifunctional nuclease 1 [Fragaria vesca subsp. vesca]	XP_004291850, XP_011459537	3.45421e-72	98.2456	235.728	114	112
strawberryCLC_DN25_c1884_g1884	477	gi|763810468|gb|KJB77370.1|hypothetical protein B456_012G134400 [Gossypium raimondii]	KJB77370	1.52695e-102	100	301.982	145	145
strawberryCLC_DN25_c1886_g1886	594	gi|1228842980|ref|XP_021978736.1|eukaryotic peptide chain release factor subunit 1-1-like [Helianthus annuus]gi|1191661967|gb|OTG13936.1|putative peptide chain release factor eRF1/aRF1, Translation release factor pelota [Helianthus annuus]	XP_021978736, OTG13936	3.62779e-113	99.4475	330.102	181	180
strawberryCLC_DN25_c1885_g1885	376	gi|470115715|ref|XP_004294038.1|PREDICTED: histone deacetylase HDT1-like [Fragaria vesca subsp. vesca]	XP_004294038	2.31355e-17	97.6744	85.5001	43	42
strawberryCLC_DN25_c1887_g1887	1645	gi|470111328|ref|XP_004291900.1|PREDICTED: protein BRASSINAZOLE-RESISTANT 1 [Fragaria vesca subsp. vesca]	XP_004291900	0	98.7261	522.702	314	310
strawberryCLC_DN25_c1889_g1889	417	gi|470110598|ref|XP_004291567.1|PREDICTED: nuclear transcription factor Y subunit B-3-like [Fragaria vesca subsp. vesca]	XP_004291567	7.9673e-51	100	169.474	81	81
strawberryCLC_DN25_c1888_g1888	1239	gi|1352871565|gb|PQM37937.1|eukaryotic peptide chain release factor subunit 1-3-like [Prunus yedoensis var. nudiflora]	PQM37937	0	87.7285	607.06	383	336
strawberryCLC_DN25_c1890_g1890	2058	gi|764589801|ref|XP_011465047.1|PREDICTED: probable methyltransferase PMT20 [Fragaria vesca subsp. vesca]gi|764589804|ref|XP_011465048.1|PREDICTED: probable methyltransferase PMT20 [Fragaria vesca subsp. vesca]gi|764589807|ref|XP_011465049.1|PREDICTED: probable methyltransferase PMT20 [Fragaria vesca subsp. vesca]	XP_011465047, XP_011465048, XP_011465049	0	100	1238.4	596	596
strawberryCLC_DN25_c1891_g1891	1144	gi|470118740|ref|XP_004295480.1|PREDICTED: protein argonaute 2 [Fragaria vesca subsp. vesca]	XP_004295480	0	97.1129	750.355	381	370
strawberryCLC_DN25_c1892_g1892	2882	gi|470122093|ref|XP_004297084.1|PREDICTED: squamosa promoter-binding-like protein 12 [Fragaria vesca subsp. vesca]	XP_004297084	0	99.8844	1613.97	865	864
strawberryCLC_DN25_c1895_g1895	492	gi|764505405|ref|XP_011458878.1|PREDICTED: multiprotein-bridging factor 1c [Fragaria vesca subsp. vesca]	XP_011458878	7.23977e-20	100	90.1225	45	45
strawberryCLC_DN25_c1894_g1894	1378	No Blast Hit
strawberryCLC_DN25_c1893_g1893	879	gi|470115715|ref|XP_004294038.1|PREDICTED: histone deacetylase HDT1-like [Fragaria vesca subsp. vesca]	XP_004294038	4.87962e-143	98.9091	413.69	275	272
strawberryCLC_DN25_c1896_g1896	372	gi|470127268|ref|XP_004299596.1|PREDICTED: protein EDS1B-like [Fragaria vesca subsp. vesca]	XP_004299596	4.09693e-77	99.187	248.054	123	122
strawberryCLC_DN25_c1899_g1899	1951	gi|470132658|ref|XP_004302195.1|PREDICTED: L-ascorbate oxidase [Fragaria vesca subsp. vesca]	XP_004302195	0	98.6395	1145.18	588	580
strawberryCLC_DN25_c1897_g1897	1926	gi|470134159|ref|XP_004302923.1|PREDICTED: nuclear pore complex protein NUP50A [Fragaria vesca subsp. vesca]	XP_004302923	0	98.8208	685.641	424	419
strawberryCLC_DN25_c1898_g1898	1265	gi|470133377|ref|XP_004302543.1|PREDICTED: probable serine/threonine-protein kinase WNK5 [Fragaria vesca subsp. vesca]	XP_004302543	7.79496e-153	99.0783	455.677	217	215
strawberryCLC_DN25_c1900_g1900	882	gi|470119071|ref|XP_004295640.1|PREDICTED: uncharacterized protein LOC101308452 isoform X1 [Fragaria vesca subsp. vesca]	XP_004295640	0	97.9522	566.229	293	287
strawberryCLC_DN25_c1902_g1902	477	gi|470109036|ref|XP_004290808.1|PREDICTED: 60S ribosomal protein L18-2 [Fragaria vesca subsp. vesca]	XP_004290808	6.93438e-83	100	251.521	122	122
strawberryCLC_DN25_c1901_g1901	385	gi|764627896|ref|XP_011469305.1|PREDICTED: probable receptor-like protein kinase At1g67000 isoform X1 [Fragaria vesca subsp. vesca]	XP_011469305	2.7274e-66	93.1624	221.861	117	109
strawberryCLC_DN25_c1903_g1903	9214	gi|470138080|ref|XP_004304787.1|PREDICTED: translational activator GCN1 [Fragaria vesca subsp. vesca]	XP_004304787	0	99.7312	5058.81	2604	2597
strawberryCLC_DN25_c1904_g1904	914	gi|470116975|ref|XP_004294646.1|PREDICTED: ubiquitin fusion degradation protein 1 homolog [Fragaria vesca subsp. vesca]gi|764561362|ref|XP_011461325.1|PREDICTED: ubiquitin fusion degradation protein 1 homolog [Fragaria vesca subsp. vesca]	XP_004294646, XP_011461325	0	100	629.402	304	304
strawberryCLC_DN25_c1905_g1905	1464	gi|470103781|ref|XP_004288308.1|PREDICTED: lisH domain-containing protein C29A3.03c [Fragaria vesca subsp. vesca]gi|764517228|ref|XP_011466535.1|PREDICTED: lisH domain-containing protein C29A3.03c [Fragaria vesca subsp. vesca]	XP_004288308, XP_011466535	0	99.4334	729.554	353	351
strawberryCLC_DN25_c1906_g1906	4559	gi|470107922|ref|XP_004290287.1|PREDICTED: V-type proton ATPase subunit a3 [Fragaria vesca subsp. vesca]	XP_004290287	0	99.8768	1579.3	812	811
strawberryCLC_DN25_c1907_g1907	1101	gi|470107827|ref|XP_004290241.1|PREDICTED: uncharacterized protein LOC101304633 [Fragaria vesca subsp. vesca]	XP_004290241	1.36392e-142	98.062	416.001	258	253
strawberryCLC_DN25_c1908_g1908	1169	gi|764617000|ref|XP_011468102.1|PREDICTED: uncharacterized protein LOC101308698 [Fragaria vesca subsp. vesca]	XP_011468102	0	99.4012	526.168	334	332
strawberryCLC_DN25_c1909_g1909	525	gi|764582134|ref|XP_011464087.1|PREDICTED: probable receptor-like protein kinase At1g67000 [Fragaria vesca subsp. vesca]	XP_011464087	1.1923e-83	94.5455	219.935	110	104
strawberryCLC_DN25_c1911_g1911	509	gi|1366039467|ref|XP_024170671.1|protein DOWNSTREAM OF FLC-like [Rosa chinensis]gi|1358147021|gb|PRQ21501.1|putative pollen allergen Ole e 1 family [Rosa chinensis]	XP_024170671, PRQ21501	1.25757e-84	92.029	255.373	138	127
strawberryCLC_DN25_c1910_g1910	963	gi|470121794|ref|XP_004296943.1|PREDICTED: RNA-binding protein cabeza [Fragaria vesca subsp. vesca]	XP_004296943	4.99065e-45	98.9899	170.629	99	98
strawberryCLC_DN25_c1912_g1912	390	No Blast Hit
strawberryCLC_DN25_c1915_g1915	339	gi|470142689|ref|XP_004307035.1|PREDICTED: 54S ribosomal protein L51, mitochondrial-like [Fragaria vesca subsp. vesca]	XP_004307035	1.3149e-72	100	221.09	107	107
strawberryCLC_DN25_c1914_g1914	3452	gi|470146995|ref|XP_004309103.1|PREDICTED: CDPK-related kinase 4-like [Fragaria vesca subsp. vesca]	XP_004309103	0	99.5272	870.537	423	421
strawberryCLC_DN25_c1913_g1913	529	gi|1101741165|gb|APC23825.1|MRLK52 [Fragaria x ananassa]	APC23825	1.8487e-80	89.011	264.618	182	162
strawberryCLC_DN25_c1916_g1916	834	gi|470142689|ref|XP_004307035.1|PREDICTED: 54S ribosomal protein L51, mitochondrial-like [Fragaria vesca subsp. vesca]	XP_004307035	1.29479e-44	71.4286	156.762	119	85
strawberryCLC_DN25_c1918_g1918	1982	gi|764611457|ref|XP_011467594.1|PREDICTED: aspartic proteinase nepenthesin-2 [Fragaria vesca subsp. vesca]	XP_011467594	0	98.4991	990.334	533	525
strawberryCLC_DN25_c1917_g1917	571	gi|629105162|gb|KCW70631.1|hypothetical protein EUGRSUZ_F03805 [Eucalyptus grandis]	KCW70631	1.7319e-127	95.7895	370.163	190	182
strawberryCLC_DN25_c1919_g1919	1994	gi|470103870|ref|XP_004288350.1|PREDICTED: 60S ribosomal export protein NMD3-like [Fragaria vesca subsp. vesca]	XP_004288350	0	99.8058	1043.49	515	514
strawberryCLC_DN25_c1921_g1921	861	gi|470124970|ref|XP_004298481.1|PREDICTED: F-box/kelch-repeat protein At3g06240-like [Fragaria vesca subsp. vesca]	XP_004298481	2.05697e-51	86.6667	182.956	120	104
strawberryCLC_DN25_c1920_g1920	682	gi|595808086|ref|XP_007202716.1|ubiquitin-NEDD8-like protein RUB2 [Prunus persica]gi|645271921|ref|XP_008241145.1|PREDICTED: ubiquitin-NEDD8-like protein RUB2 [Prunus mume]gi|1220038186|ref|XP_021804799.1|ubiquitin-NEDD8-like protein RUB2 [Prunus avium]gi|1139760606|gb|ONH95703.1|hypothetical protein PRUPE_7G086300 [Prunus persica]	XP_007202716, XP_008241145, XP_021804799, ONH95703	1.3681e-79	98.6014	244.973	143	141
strawberryCLC_DN25_c1922_g1922	727	gi|1366025904|ref|XP_024165411.1|DEAD-box ATP-dependent RNA helicase 56 [Rosa chinensis]gi|1366025906|ref|XP_024165412.1|DEAD-box ATP-dependent RNA helicase 56 [Rosa chinensis]gi|1366025908|ref|XP_024165413.1|DEAD-box ATP-dependent RNA helicase 56 [Rosa chinensis]gi|1358152277|gb|PRQ26756.1|putative RNA helicase [Rosa chinensis]	XP_024165411, XP_024165412, XP_024165413, PRQ26756	4.80172e-142	100	414.075	217	217
strawberryCLC_DN25_c1924_g1924	767	gi|470129172|ref|XP_004300499.1|PREDICTED: cellulose synthase-like protein G3 [Fragaria vesca subsp. vesca]	XP_004300499	4.91155e-134	94.902	404.445	255	242
strawberryCLC_DN25_c1925_g1925	828	gi|470129172|ref|XP_004300499.1|PREDICTED: cellulose synthase-like protein G3 [Fragaria vesca subsp. vesca]	XP_004300499	3.92339e-166	99.635	487.263	274	273
strawberryCLC_DN25_c1923_g1923	940	gi|470107458|ref|XP_004290062.1|PREDICTED: bromodomain-containing protein 9-like [Fragaria vesca subsp. vesca]	XP_004290062	3.64821e-173	97.2789	506.908	294	286
strawberryCLC_DN25_c1926_g1926	305	gi|764565109|ref|XP_011461784.1|PREDICTED: uncharacterized protein LOC101297045 isoform X3 [Fragaria vesca subsp. vesca]	XP_011461784	3.11649e-48	100	160.999	101	101
strawberryCLC_DN25_c1927_g1927	2562	gi|470143666|ref|XP_004307492.1|PREDICTED: scarecrow-like protein 14 [Fragaria vesca subsp. vesca]	XP_004307492	0	99.8658	1375.15	745	744
strawberryCLC_DN25_c1928_g1928	600	No Blast Hit
strawberryCLC_DN25_c1929_g1929	717	gi|470102329|ref|XP_004287607.1|PREDICTED: vacuolar protein sorting-associated protein 2 homolog 1 [Fragaria vesca subsp. vesca]	XP_004287607	3.18162e-117	99.5238	343.199	210	209
strawberryCLC_DN25_c1930_g1930	1871	gi|764574166|ref|XP_011462945.1|PREDICTED: protein decapping 5 [Fragaria vesca subsp. vesca]	XP_011462945	0	98.5158	785.408	539	531
strawberryCLC_DN25_c1931_g1931	953	gi|764583482|ref|XP_011464276.1|PREDICTED: uncharacterized protein LOC101303514 isoform X2 [Fragaria vesca subsp. vesca]	XP_011464276	8.22533e-32	97.2973	129.028	74	72
strawberryCLC_DN25_c1932_g1932	484	gi|764583482|ref|XP_011464276.1|PREDICTED: uncharacterized protein LOC101303514 isoform X2 [Fragaria vesca subsp. vesca]	XP_011464276	5.5478e-108	97.5155	317.39	161	157
strawberryCLC_DN25_c1933_g1933	889	gi|470102620|ref|XP_004287749.1|PREDICTED: lysine histidine transporter-like 8 [Fragaria vesca subsp. vesca]	XP_004287749	1.27567e-141	99.0991	419.468	222	220
strawberryCLC_DN25_c1934_g1934	578	gi|764636590|ref|XP_011470248.1|PREDICTED: uncharacterized protein LOC101291471 [Fragaria vesca subsp. vesca]	XP_011470248	2.93476e-25	97.5904	107.457	83	81
strawberryCLC_DN25_c1935_g1935	547	No Blast Hit
strawberryCLC_DN25_c1936_g1936	397	gi|470130356|ref|XP_004301069.1|PREDICTED: receptor-like protein 2 [Fragaria vesca subsp. vesca]	XP_004301069	5.4893e-27	76.7677	115.161	99	76
strawberryCLC_DN25_c1937_g1937	626	gi|470130356|ref|XP_004301069.1|PREDICTED: receptor-like protein 2 [Fragaria vesca subsp. vesca]	XP_004301069	5.63352e-23	81.8182	84.7297	77	63
strawberryCLC_DN25_c1938_g1938	515	gi|657952886|ref|XP_008359856.1|PREDICTED: chaperonin 60 subunit alpha 1, chloroplastic-like [Malus domestica]	XP_008359856	9.41378e-83	96.129	251.906	155	149
strawberryCLC_DN25_c1939_g1939	3522	gi|764533813|ref|XP_011458561.1|PREDICTED: pentatricopeptide repeat-containing protein At3g21470-like [Fragaria vesca subsp. vesca]	XP_011458561	0	99.0637	1095.11	534	529
strawberryCLC_DN25_c1942_g1942	3371	gi|470104530|ref|XP_004288651.1|PREDICTED: leucine--tRNA ligase, cytoplasmic [Fragaria vesca subsp. vesca]gi|764521269|ref|XP_011469931.1|PREDICTED: leucine--tRNA ligase, cytoplasmic [Fragaria vesca subsp. vesca]	XP_004288651, XP_011469931	0	99.6317	2121.28	1086	1082
strawberryCLC_DN25_c1940_g1940	503	No Blast Hit
strawberryCLC_DN25_c1943_g1943	550	gi|470126975|ref|XP_004299455.1|PREDICTED: transcription factor BTF3 homolog 4 [Fragaria vesca subsp. vesca]	XP_004299455	7.62993e-61	100	196.052	96	96
strawberryCLC_DN25_c1941_g1941	1680	gi|1365992734|ref|XP_024194914.1|anther-specific proline-rich protein APG-like isoform X1 [Rosa chinensis]gi|1358164840|gb|PRQ39317.1|putative heavy metal-associated domain, HMA [Rosa chinensis]	XP_024194914, PRQ39317	8.12184e-23	88.8889	110.153	162	144
strawberryCLC_DN25_c1944_g1944	587	gi|470144151|ref|XP_004307727.1|PREDICTED: superoxide dismutase [Mn], mitochondrial [Fragaria vesca subsp. vesca]	XP_004307727	3.52579e-118	98.8372	343.969	172	170
strawberryCLC_DN25_c1945_g1945	1114	gi|470141784|ref|XP_004306608.1|PREDICTED: protein LHY-like [Fragaria vesca subsp. vesca]gi|764623609|ref|XP_011468882.1|PREDICTED: protein LHY-like [Fragaria vesca subsp. vesca]gi|764623616|ref|XP_011468883.1|PREDICTED: protein LHY-like [Fragaria vesca subsp. vesca]gi|764623620|ref|XP_011468884.1|PREDICTED: protein LHY-like [Fragaria vesca subsp. vesca]	XP_004306608, XP_011468882, XP_011468883, XP_011468884	5.00932e-27	100	123.635	74	74
strawberryCLC_DN25_c1949_g1949	1473	gi|470123254|ref|XP_004297643.1|PREDICTED: spermidine synthase 2 [Fragaria vesca subsp. vesca]	XP_004297643	0	99.0506	626.32	316	313
strawberryCLC_DN25_c1946_g1946	1251	gi|470134578|ref|XP_004303125.1|PREDICTED: uncharacterized protein LOC101311492 [Fragaria vesca subsp. vesca]	XP_004303125	2.29621e-130	98.9899	389.037	198	196
strawberryCLC_DN25_c1948_g1948	671	No Blast Hit
strawberryCLC_DN25_c1947_g1947	1644	gi|470108420|ref|XP_004290516.1|PREDICTED: tubby-like F-box protein 8 [Fragaria vesca subsp. vesca]gi|764533036|ref|XP_011458506.1|PREDICTED: tubby-like F-box protein 8 [Fragaria vesca subsp. vesca]	XP_004290516, XP_011458506	0	100	846.269	429	429
strawberryCLC_DN25_c1950_g1950	812	gi|1365943454|ref|XP_024164206.1|uncharacterized protein LOC112171224 [Rosa chinensis]	XP_024164206	1.08829e-80	87.2928	254.218	181	158
strawberryCLC_DN25_c1952_g1952	1509	gi|764553762|ref|XP_011460430.1|PREDICTED: protein LSD1 [Fragaria vesca subsp. vesca]	XP_011460430	1.46402e-102	100	313.923	155	155
strawberryCLC_DN25_c1951_g1951	531	gi|470144098|ref|XP_004307702.1|PREDICTED: wound-induced protein 1 [Fragaria vesca subsp. vesca]	XP_004307702	1.0053e-66	95.4128	208.379	109	104
strawberryCLC_DN25_c1953_g1953	530	gi|568260453|gb|AHD24944.1|alcohol dehydrogenase [Rosa rugosa]	AHD24944	2.17921e-54	92.8571	186.422	98	91
strawberryCLC_DN25_c1954_g1954	1672	gi|764582067|ref|XP_011464080.1|PREDICTED: uncharacterized protein LOC101303903 [Fragaria vesca subsp. vesca]	XP_011464080	6.72004e-118	97.7778	355.525	180	176
strawberryCLC_DN25_c1957_g1957	372	No Blast Hit
strawberryCLC_DN25_c1955_g1955	384	gi|764573791|ref|XP_011462909.1|PREDICTED: LOW QUALITY PROTEIN: uncharacterized protein YIR042C-like [Fragaria vesca subsp. vesca]	XP_011462909	1.7281e-31	100	119.398	54	54
strawberryCLC_DN25_c1958_g1958	327	gi|1366001660|ref|XP_024199011.1|protein HEAT-STRESS-ASSOCIATED 32 [Rosa chinensis]gi|1358154105|gb|PRQ28583.1|putative phosphosulfolactate synthase [Rosa chinensis]	XP_024199011, PRQ28583	5.71374e-12	97.0588	70.0922	34	33
strawberryCLC_DN25_c1956_g1956	432	gi|387862485|gb|AFK08985.1|CONSTANTS-like protein [Fragaria x ananassa]	AFK08985	5.6537e-68	99.3056	219.55	144	143
strawberryCLC_DN25_c1959_g1959	8875	gi|764626977|ref|XP_011469193.1|PREDICTED: CCR4-NOT transcription complex subunit 1 isoform X1 [Fragaria vesca subsp. vesca]	XP_011469193	0	99.5602	2210.65	1137	1132
strawberryCLC_DN25_c1960_g1960	866	gi|1188501431|gb|ARN61030.1|heat shock transcription factor protein 8 [Fragaria x ananassa]	ARN61030	6.51624e-46	98.4962	164.081	133	131
strawberryCLC_DN25_c1962_g1962	1891	gi|470142107|ref|XP_004306760.1|PREDICTED: L-3-cyanoalanine synthase 2, mitochondrial [Fragaria vesca subsp. vesca]	XP_004306760	0	100	731.865	368	368
strawberryCLC_DN25_c1961_g1961	1733	gi|470134237|ref|XP_004302961.1|PREDICTED: 40S ribosomal protein S2-1-like [Fragaria vesca subsp. vesca]	XP_004302961	1.25566e-165	100	481.485	235	235
strawberryCLC_DN25_c1963_g1963	658	gi|470109030|ref|XP_004290805.1|PREDICTED: uncharacterized protein LOC101311147 [Fragaria vesca subsp. vesca]	XP_004290805	5.98625e-101	100	298.901	144	144
strawberryCLC_DN25_c1964_g1964	1813	gi|1358147377|gb|PRQ21857.1|putative transcription factor interactor and regulator CCHC(Zn) family [Rosa chinensis]	PRQ21857	8.46466e-35	57.7143	147.132	175	101
strawberryCLC_DN25_c1966_g1966	2885	gi|470115983|ref|XP_004294169.1|PREDICTED: trifunctional UDP-glucose 4,6-dehydratase/UDP-4-keto-6-deoxy-D-glucose 3,5-epimerase/UDP-4-keto-L-rhamnose-reductase RHM1 [Fragaria vesca subsp. vesca]gi|764557842|ref|XP_011460833.1|PREDICTED: trifunctional UDP-glucose 4,6-dehydratase/UDP-4-keto-6-deoxy-D-glucose 3,5-epimerase/UDP-4-keto-L-rhamnose-reductase RHM1 [Fragaria vesca subsp. vesca]	XP_004294169, XP_011460833	0	100	1364.36	671	671
strawberryCLC_DN25_c1967_g1967	1365	No Blast Hit
strawberryCLC_DN25_c1965_g1965	754	gi|470129540|ref|XP_004300672.1|PREDICTED: chlorophyll a-b binding protein CP26, chloroplastic [Fragaria vesca subsp. vesca]	XP_004300672	3.6605e-67	100	219.164	108	108
strawberryCLC_DN25_c1968_g1968	1101	No Blast Hit
strawberryCLC_DN25_c1970_g1970	1862	gi|764580911|ref|XP_011463921.1|PREDICTED: monodehydroascorbate reductase, chloroplastic isoform X1 [Fragaria vesca subsp. vesca]	XP_011463921	0	99.1853	991.875	491	487
strawberryCLC_DN25_c1969_g1969	2186	gi|470106592|ref|XP_004289648.1|PREDICTED: 26S protease regulatory subunit 10B homolog A [Fragaria vesca subsp. vesca]	XP_004289648	0	100	811.216	400	400
strawberryCLC_DN25_c1971_g1971	3578	gi|764606276|ref|XP_011467062.1|PREDICTED: clustered mitochondria protein homolog [Fragaria vesca subsp. vesca]	XP_011467062	0	97.8892	2076.6	1137	1113
strawberryCLC_DN25_c1972_g1972	449	gi|1365960986|ref|XP_024179943.1|protease Do-like 9 [Rosa chinensis]gi|1358179340|gb|PRQ53815.1|putative peptidase Do [Rosa chinensis]	XP_024179943, PRQ53815	1.45092e-100	100	306.22	149	149
strawberryCLC_DN25_c1973_g1973	1270	gi|470125877|ref|XP_004298924.1|PREDICTED: protease Do-like 9 [Fragaria vesca subsp. vesca]	XP_004298924	0	99.7636	861.292	423	422
strawberryCLC_DN25_c1974_g1974	3143	gi|470101785|ref|XP_004287349.1|PREDICTED: nudix hydrolase 19, chloroplastic [Fragaria vesca subsp. vesca]	XP_004287349	0	98.7406	809.675	397	392
strawberryCLC_DN25_c1976_g1976	514	gi|764519666|ref|XP_011468728.1|PREDICTED: thioredoxin-like 1-1, chloroplastic isoform X2 [Fragaria vesca subsp. vesca]	XP_011468728	2.08893e-117	95.8824	342.813	170	163
strawberryCLC_DN25_c1975_g1975	826	gi|470104276|ref|XP_004288534.1|PREDICTED: thioredoxin-like 1-1, chloroplastic isoform X1 [Fragaria vesca subsp. vesca]	XP_004288534	3.16852e-75	97.037	239.965	135	131
strawberryCLC_DN25_c1978_g1978	3882	gi|470114511|ref|XP_004293458.1|PREDICTED: OBERON-like protein [Fragaria vesca subsp. vesca]	XP_004293458	0	99.4575	1066.6	553	550
strawberryCLC_DN25_c1977_g1977	1002	gi|764568320|ref|XP_011462313.1|PREDICTED: heptahelical transmembrane protein 2-like isoform X2 [Fragaria vesca subsp. vesca]	XP_011462313	4.62339e-166	95.5631	476.093	293	280
strawberryCLC_DN25_c1979_g1979	1415	gi|764605315|ref|XP_011466965.1|PREDICTED: 50S ribosomal protein L1, chloroplastic isoform X1 [Fragaria vesca subsp. vesca]	XP_011466965	3.27508e-126	99.0338	382.104	207	205
strawberryCLC_DN25_c1981_g1981	480	gi|60592454|gb|AAX28837.1|zinc transporter protein ZIP1 [Fragaria x ananassa]	AAX28837	7.98424e-67	100	216.468	159	159
strawberryCLC_DN25_c1982_g1982	1087	No Blast Hit
strawberryCLC_DN25_c1980_g1980	451	gi|470102373|ref|XP_004287629.1|PREDICTED: auxin-binding protein ABP19a-like [Fragaria vesca subsp. vesca]	XP_004287629	4.72486e-14	100	76.2554	38	38
strawberryCLC_DN25_c1983_g1983	3503	gi|470134710|ref|XP_004303182.1|PREDICTED: phosphoenolpyruvate carboxylase 2 [Fragaria vesca subsp. vesca]gi|764605245|ref|XP_011466957.1|PREDICTED: phosphoenolpyruvate carboxylase 2 [Fragaria vesca subsp. vesca]	XP_004303182, XP_011466957	0	99.8959	1925.98	961	960
strawberryCLC_DN25_c1984_g1984	2196	gi|470111668|ref|XP_004292067.1|PREDICTED: receptor-like protein kinase HAIKU2 [Fragaria vesca subsp. vesca]	XP_004292067	0	98.9198	1127.46	648	641
strawberryCLC_DN25_c1985_g1985	2005	gi|470107559|ref|XP_004290112.1|PREDICTED: FRIGIDA-like protein 3 [Fragaria vesca subsp. vesca]gi|764528498|ref|XP_011458126.1|PREDICTED: FRIGIDA-like protein 3 [Fragaria vesca subsp. vesca]	XP_004290112, XP_011458126	0	99.8168	1126.69	546	545
strawberryCLC_DN25_c1986_g1986	1428	gi|764558626|ref|XP_011460923.1|PREDICTED: phosphomethylpyrimidine synthase, chloroplastic [Fragaria vesca subsp. vesca]gi|764558630|ref|XP_011460924.1|PREDICTED: phosphomethylpyrimidine synthase, chloroplastic [Fragaria vesca subsp. vesca]	XP_011460923, XP_011460924	0	99.711	728.783	346	345
strawberryCLC_DN25_c1987_g1987	1080	gi|470109774|ref|XP_004291165.1|PREDICTED: protein SAWADEE HOMEODOMAIN HOMOLOG 1-like [Fragaria vesca subsp. vesca]	XP_004291165	4.0117e-170	100	483.026	234	234
strawberryCLC_DN25_c1988_g1988	2021	gi|764621564|ref|XP_011468669.1|PREDICTED: uncharacterized protein LOC105352741 [Fragaria vesca subsp. vesca]	XP_011468669	1.17628e-118	87.9032	374.015	248	218
strawberryCLC_DN25_c1989_g1989	412	gi|470122902|ref|XP_004297477.1|PREDICTED: galactinol synthase 1 [Fragaria vesca subsp. vesca]	XP_004297477	4.90796e-44	100	156.762	77	77
strawberryCLC_DN25_c1992_g1992	476	gi|470142036|ref|XP_004306728.1|PREDICTED: desiccation protectant protein Lea14 homolog [Fragaria vesca subsp. vesca]	XP_004306728	2.61995e-12	100	70.4774	36	36
strawberryCLC_DN25_c1991_g1991	668	No Blast Hit
strawberryCLC_DN25_c1990_g1990	593	No Blast Hit
strawberryCLC_DN25_c1993_g1993	367	gi|764560017|ref|XP_011461129.1|PREDICTED: calcium-binding protein PBP1 [Fragaria vesca subsp. vesca]	XP_011461129	8.98489e-59	98.1308	186.422	107	105
strawberryCLC_DN25_c1996_g1996	3438	gi|470120866|ref|XP_004296508.1|PREDICTED: protein SPA1-RELATED 4 [Fragaria vesca subsp. vesca]gi|764568999|ref|XP_011462385.1|PREDICTED: protein SPA1-RELATED 4 [Fragaria vesca subsp. vesca]gi|764569003|ref|XP_011462386.1|PREDICTED: protein SPA1-RELATED 4 [Fragaria vesca subsp. vesca]gi|764569006|ref|XP_011462387.1|PREDICTED: protein SPA1-RELATED 4 [Fragaria vesca subsp. vesca]	XP_004296508, XP_011462385, XP_011462386, XP_011462387	0	99.3363	1680.23	904	898
strawberryCLC_DN25_c1997_g1997	957	No Blast Hit
strawberryCLC_DN25_c1994_g1994	357	gi|954201121|gb|KRX11917.1|Galactinol synthase 1, partial [Trichinella nelsoni]	KRX11917	4.31731e-41	98.5915	140.969	71	70
strawberryCLC_DN25_c1995_g1995	1966	gi|764514276|ref|XP_011464234.1|PREDICTED: uncharacterized protein LOC101299124 [Fragaria vesca subsp. vesca]	XP_011464234	0	98.5197	1150.58	608	599
strawberryCLC_DN25_c1998_g1998	389	gi|470118058|ref|XP_004295160.1|PREDICTED: thioredoxin M4, chloroplastic [Fragaria vesca subsp. vesca]	XP_004295160	4.42168e-36	92.9412	131.339	85	79
[truncated: 75,886 more rows]
