# Supplementary material for: RNA-Seq and Gene Regulatory Network Analyses Uncover Candidate Genes in the Early Defense to Two Hemibiotrophic Colletorichum spp. in Strawberry
Source: Front Genet. 2022 Mar 10;12:805771. doi: 10.3389/fgene.2021.805771 (PMC8960243; doi:10.3389/fgene.2021.805771)
Supplement: Supplementary file 5 [file Table4.xlsx]

## Sheet: Sheet1
Supplementary Table S4. List of enzymes that were differentially expressed genes (DEGs) in susceptible genotype ‘Chandler’ (Ch) versus resistant genotype NCS 10-147 (Nc).
Upregulated and downregulated (P adjusted < 0.05, Log2fold change >= I1I) genes at 24 and 48 hours postinoculation (hpi) with Colletotrichum accutatum (Ca) and
Colletotrichum gloeosporioides (Cg). Values with negative signs are downregulated genes. Nonsignificant values are not shown and listed as blank.
		Time	24 hpi		48 hpi
		Comparison	Ch-Ca/	Ch-Cg/	Ch-Cg/
			Nc-Ca	Nc-Cg	Nc-Cg
Enzyme codes	Enzyme names	Sequences
EC:2.5.1.10	(2E,6E)-farnesyl diphosphate synthase	strawberryCLC_DN25_c19889_g19889	-2.27
EC:2.5.1.10	(2E,6E)-farnesyl diphosphate synthase	strawberryCLC_DN25_c5993_g5993	-2.28
EC:2.5.1.68	(2Z,6E)-farnesyl diphosphate synthase	strawberryCLC_DN25_c5993_g5993	-2.28
EC:2.3.1.51	1-acylglycerol-3-phosphate O-acyltransferase	strawberryCLC_DN25_c5547_g5547	-1.74
EC:1.14.13.173	11-oxo-beta-amyrin 30-oxidase	strawberryCLC_DN25_c11573_g11573	-2.25
EC:1.14.13.173	11-oxo-beta-amyrin 30-oxidase	strawberryCLC_DN25_c12931_g12931	-1.89
EC:1.14.13.173	11-oxo-beta-amyrin 30-oxidase	strawberryCLC_DN25_c7204_g7204	-2.49
EC:1.3.1.42	12-oxophytodienoate reductase	strawberryCLC_DN25_c17975_g17975	-2.33
EC:1.3.1.42	12-oxophytodienoate reductase	strawberryCLC_DN25_c21394_g21394	-2.66
EC:1.3.1.42	12-oxophytodienoate reductase	strawberryCLC_DN25_c31717_g31717	-2.03
EC:1.3.1.42	12-oxophytodienoate reductase	strawberryCLC_DN25_c5502_g5502	-2.02
EC:1.3.1.42	12-oxophytodienoate reductase	strawberryCLC_DN25_c9493_g9493	-1.92
EC:1.3.1.74	2-alkenal reductase (NAD(P)(+))	strawberryCLC_DN25_c16592_g16592	-2.16
EC:2.7.1.11	6-phosphofructokinase	strawberryCLC_DN25_c13606_g13606	-2.72
EC:2.3.1.9	Acetyl-CoA C-acetyltransferase	strawberryCLC_DN25_c4659_g4659	-1.62
EC:2.3.1.9	Acetyl-CoA C-acetyltransferase	strawberryCLC_DN25_c7760_g7760	-1.58
EC:2.3.1.16	Acetyl-CoA C-acyltransferase	strawberryCLC_DN25_c4659_g4659	-1.62
EC:2.3.1.16	Acetyl-CoA C-acyltransferase	strawberryCLC_DN25_c7760_g7760	-1.58
EC:1.10.3	Acting on diphenols and related substances as donors	strawberryCLC_DN25_c23303_g23303	-2.35
EC:1.10.3	Acting on diphenols and related substances as donors	strawberryCLC_DN25_c2642_g2642	-3.33
EC:1.10.3	Acting on diphenols and related substances as donors	strawberryCLC_DN25_c45713_g45713	-2
EC:3.1.30	Acting on ester bonds	strawberryCLC_DN25_c4215_g4215	-1.96		-1.88
EC:3.1.26	Acting on ester bonds	strawberryCLC_DN25_c4215_g4215	-1.96		-1.88
EC:1.14.19	Acting on paired donors, with incorporation or reduction of molecular oxygen. The oxygen incorporated need not be derived from O(2)	strawberryCLC_DN25_c105_g105	-2.08
EC:1.14.13	Acting on paired donors, with incorporation or reduction of molecular oxygen. The oxygen incorporated need not be derived from O(2)	strawberryCLC_DN25_c11573_g11573	-2.25
EC:1.14.13	Acting on paired donors, with incorporation or reduction of molecular oxygen. The oxygen incorporated need not be derived from O(2)	strawberryCLC_DN25_c12931_g12931	-1.89
EC:1.14.11	Acting on paired donors, with incorporation or reduction of molecular oxygen. The oxygen incorporated need not be derived from O(2)	strawberryCLC_DN25_c14071_g14071	-2.38
EC:1.14.13	Acting on paired donors, with incorporation or reduction of molecular oxygen. The oxygen incorporated need not be derived from O(2)	strawberryCLC_DN25_c15335_g15335	-2.18
EC:1.14.13.21	Acting on paired donors, with incorporation or reduction of molecular oxygen. The oxygen incorporated need not be derived from O(2)	strawberryCLC_DN25_c15335_g15335	-2.18
EC:1.14.13.88	Acting on paired donors, with incorporation or reduction of molecular oxygen. The oxygen incorporated need not be derived from O(2)	strawberryCLC_DN25_c15335_g15335	-2.18
EC:1.14.19	Acting on paired donors, with incorporation or reduction of molecular oxygen. The oxygen incorporated need not be derived from O(2)	strawberryCLC_DN25_c17054_g17054
EC:1.14.11	Acting on paired donors, with incorporation or reduction of molecular oxygen. The oxygen incorporated need not be derived from O(2)	strawberryCLC_DN25_c1757_g1757	-1.79
EC:1.14.11	Acting on paired donors, with incorporation or reduction of molecular oxygen. The oxygen incorporated need not be derived from O(2)	strawberryCLC_DN25_c1874_g1874	-1.73
EC:1.14.13	Acting on paired donors, with incorporation or reduction of molecular oxygen. The oxygen incorporated need not be derived from O(2)	strawberryCLC_DN25_c20339_g20339	-2.11
EC:1.14.13.21	Acting on paired donors, with incorporation or reduction of molecular oxygen. The oxygen incorporated need not be derived from O(2)	strawberryCLC_DN25_c20339_g20339	-2.11
EC:1.14.13.88	Acting on paired donors, with incorporation or reduction of molecular oxygen. The oxygen incorporated need not be derived from O(2)	strawberryCLC_DN25_c20339_g20339	-2.11
EC:1.14.18	Acting on paired donors, with incorporation or reduction of molecular oxygen. The oxygen incorporated need not be derived from O(2)	strawberryCLC_DN25_c23303_g23303	-2.35
EC:1.14.18	Acting on paired donors, with incorporation or reduction of molecular oxygen. The oxygen incorporated need not be derived from O(2)	strawberryCLC_DN25_c2642_g2642	-3.33
EC:1.14.11	Acting on paired donors, with incorporation or reduction of molecular oxygen. The oxygen incorporated need not be derived from O(2)	strawberryCLC_DN25_c30514_g30514	-2.24
EC:1.14.13	Acting on paired donors, with incorporation or reduction of molecular oxygen. The oxygen incorporated need not be derived from O(2)	strawberryCLC_DN25_c56546_g56546	-2.21
EC:1.14.13	Acting on paired donors, with incorporation or reduction of molecular oxygen. The oxygen incorporated need not be derived from O(2)	strawberryCLC_DN25_c6855_g6855	-2.26
EC:1.14.13.21	Acting on paired donors, with incorporation or reduction of molecular oxygen. The oxygen incorporated need not be derived from O(2)	strawberryCLC_DN25_c6855_g6855	-2.26
EC:1.14.13.88	Acting on paired donors, with incorporation or reduction of molecular oxygen. The oxygen incorporated need not be derived from O(2)	strawberryCLC_DN25_c6855_g6855	-2.26
EC:1.14.13	Acting on paired donors, with incorporation or reduction of molecular oxygen. The oxygen incorporated need not be derived from O(2)	strawberryCLC_DN25_c7204_g7204	-2.49
EC:1.14.13.132	Acting on paired donors, with incorporation or reduction of molecular oxygen. The oxygen incorporated need not be derived from O(2)	strawberryCLC_DN25_c75042_g75042	-2.06
EC:1.14.13	Acting on paired donors, with incorporation or reduction of molecular oxygen. The oxygen incorporated need not be derived from O(2)	strawberryCLC_DN25_c75042_g75042	-2.06
EC:1.14.11	Acting on paired donors, with incorporation or reduction of molecular oxygen. The oxygen incorporated need not be derived from O(2)	strawberryCLC_DN25_c837_g837	-2.79
EC:1.14.11	Acting on paired donors, with incorporation or reduction of molecular oxygen. The oxygen incorporated need not be derived from O(2)	strawberryCLC_DN25_c838_g838	-2.53
EC:3.4.11	Acting on peptide bonds (peptidases)	strawberryCLC_DN25_c242_g242	-1.46	-1.45
EC:3.4.23	Acting on peptide bonds (peptidases)	strawberryCLC_DN25_c364_g364
EC:3.4.23	Acting on peptide bonds (peptidases)	strawberryCLC_DN25_c46949_g46949	-2.39
EC:3.4.11	Acting on peptide bonds (peptidases)	strawberryCLC_DN25_c6782_g6782	-1.47	-1.47
EC:3.4.23	Acting on peptide bonds (peptidases)	strawberryCLC_DN25_c6807_g6807	-2.43
EC:3.4.19	Acting on peptide bonds (peptidases)	strawberryCLC_DN25_c758_g758	-1.91
EC:1.13.11	Acting on single donors with incorporation of molecular oxygen (oxygenases). The oxygen incorporated need not be derived from O(2)	strawberryCLC_DN25_c2167_g2167	-2.04
EC:1.13.11	Acting on single donors with incorporation of molecular oxygen (oxygenases). The oxygen incorporated need not be derived from O(2)	strawberryCLC_DN25_c8915_g8915			1.8
EC:1.13.11	Acting on single donors with incorporation of molecular oxygen (oxygenases). The oxygen incorporated need not be derived from O(2)	strawberryCLC_DN25_c9315_g9315	1.63
EC:3.6.1.3	Adenosinetriphosphatase	strawberryCLC_DN25_c11568_g11568	-1.8
EC:3.6.1.3	Adenosinetriphosphatase	strawberryCLC_DN25_c13767_g13767	-
EC:3.6.1.3	Adenosinetriphosphatase	strawberryCLC_DN25_c14217_g14217	-1.9
EC:3.6.1.3	Adenosinetriphosphatase	strawberryCLC_DN25_c1599_g1599	-2.45
EC:3.6.1.3	Adenosinetriphosphatase	strawberryCLC_DN25_c18197_g18197	-2.18
EC:3.6.1.3	Adenosinetriphosphatase	strawberryCLC_DN25_c20109_g20109	-1.99
EC:3.6.1.3	Adenosinetriphosphatase	strawberryCLC_DN25_c2207_g2207	-2.89
EC:3.6.1.3	Adenosinetriphosphatase	strawberryCLC_DN25_c24169_g24169	-2.59
EC:3.6.1.3	Adenosinetriphosphatase	strawberryCLC_DN25_c37014_g37014	-2.38
EC:3.6.1.3	Adenosinetriphosphatase	strawberryCLC_DN25_c4058_g4058	-3.34
EC:3.6.1.3	Adenosinetriphosphatase	strawberryCLC_DN25_c4952_g4952	-2.7
EC:3.6.1.3	Adenosinetriphosphatase	strawberryCLC_DN25_c5254_g5254	-2.83	-1.95	-1.81
EC:3.6.1.3	Adenosinetriphosphatase	strawberryCLC_DN25_c5628_g5628	-2.24
EC:3.6.1.3	Adenosinetriphosphatase	strawberryCLC_DN25_c6675_g6675	-2.6
EC:3.6.1.3	Adenosinetriphosphatase	strawberryCLC_DN25_c6760_g6760	-2.44
EC:3.2.2.9	Adenosylhomocysteine nucleosidase	strawberryCLC_DN25_c49935_g49935	-2.55
EC:1.1.1.1	Alcohol dehydrogenase	strawberryCLC_DN25_c19259_g19259	-1.77
EC:1.2.1.5	Aldehyde dehydrogenase (NAD(P)(+))	strawberryCLC_DN25_c40808_g40808	-3.19
EC:1.2.1.5	Aldehyde dehydrogenase (NAD(P)(+))	strawberryCLC_DN25_c42118_g42118	-2.92
EC:3.5.1.1	Asparaginase	strawberryCLC_DN25_c758_g758	-1.91
EC:6.3.5.4	Asparagine synthase (glutamine-hydrolyzing)	strawberryCLC_DN25_c792_g792			-1.66
EC:2.3.3.8	ATP citrate synthase	strawberryCLC_DN25_c38804_g38804	-1.71
EC:2.3.3.8	ATP citrate synthase	strawberryCLC_DN25_c562_g562	-2.02
EC:3.2.1.2	Beta-amylase	strawberryCLC_DN25_c2214_g2214		-1.48	-1.81
EC:3.4.19.5	Beta-aspartyl-peptidase	strawberryCLC_DN25_c758_g758	-1.91
EC:3.2.1.26	Beta-fructofuranosidase	strawberryCLC_DN25_c1752_g1752	-1.82
EC:3.2.1.26	Beta-fructofuranosidase	strawberryCLC_DN25_c19354_g19354	-2.19
EC:3.2.1.21	Beta-glucosidase	strawberryCLC_DN25_c11849_g11849	-2.96
EC:3.2.1.21	Beta-glucosidase	strawberryCLC_DN25_c1681_g1681	-2.56
EC:3.2.1.21	Beta-glucosidase	strawberryCLC_DN25_c28670_g28670	-3.12
EC:3.2.1.21	Beta-glucosidase	strawberryCLC_DN25_c50107_g50107	-2.3
EC:3.2.1.21	Beta-glucosidase	strawberryCLC_DN25_c9051_g9051	-2.81
EC:2.1.1.68	Caffeate O-methyltransferase	strawberryCLC_DN25_c18142_g18142	-2.02
EC:3.6.3.8	Calcium-transporting ATPase	strawberryCLC_DN25_c14217_g14217	-1.9
EC:2.7.11.17	Calcium/calmodulin-dependent protein kinase	strawberryCLC_DN25_c19695_g19695	-2.35
EC:3.1.1.1	Carboxylesterase	strawberryCLC_DN25_c31265_g31265	-2.66
EC:3.1.1.1	Carboxylesterase	strawberryCLC_DN25_c43107_g43107	-2.05
EC:3.1.1.1	Carboxylesterase	strawberryCLC_DN25_c44845_g44845	-2.04
EC:1.10.3.1	Catechol oxidase	strawberryCLC_DN25_c23303_g23303	-2.35
EC:1.10.3.1	Catechol oxidase	strawberryCLC_DN25_c2642_g2642	-3.33
EC:2.4.1.12	Cellulose synthase (UDP-forming)	strawberryCLC_DN25_c845_g845	-1.67
EC:2.3.1.74	Chalcone synthase	strawberryCLC_DN25_c17518_g17518	-2.02
EC:3.2.1.14	Chitinase	strawberryCLC_DN25_c1204_g1204	-1.98	-1.4
EC:3.2.1.14	Chitinase	strawberryCLC_DN25_c12430_g12430			-1.93
EC:3.2.1.14	Chitinase	strawberryCLC_DN25_c15935_g15935			2.4
EC:3.2.1.14	Chitinase	strawberryCLC_DN25_c187_g187			2.07
EC:3.2.1.14	Chitinase	strawberryCLC_DN25_c25457_g25457	-2.03
EC:3.2.1.14	Chitinase	strawberryCLC_DN25_c26758_g26758	-2.7
EC:3.2.1.14	Chitinase	strawberryCLC_DN25_c41604_g41604	-3.18
EC:3.2.1.14	Chitinase	strawberryCLC_DN25_c7218_g7218	-1.73
EC:2.4.1.177	Cinnamate beta-D-glucosyltransferase	strawberryCLC_DN25_c5236_g5236	-1.74
EC:1.1.1.195	Cinnamyl-alcohol dehydrogenase	strawberryCLC_DN25_c14006_g14006			-1.57
EC:1.1.1.195	Cinnamyl-alcohol dehydrogenase	strawberryCLC_DN25_c9461_g9461			-1.67
EC:1.2.1.68	Coniferyl-aldehyde dehydrogenase	strawberryCLC_DN25_c40808_g40808	-3.19
EC:1.2.1.68	Coniferyl-aldehyde dehydrogenase	strawberryCLC_DN25_c42118_g42118	-2.92
EC:1.14.11.20	Deacetoxyvindoline 4-hydroxylase	strawberryCLC_DN25_c30514_g30514	-2.24
EC:2.5.1.1	Dimethylallyltranstransferase	strawberryCLC_DN25_c19889_g19889	-2.27
EC:2.5.1.1	Dimethylallyltranstransferase	strawberryCLC_DN25_c5993_g5993	-2.28
EC:4.1.1.33	Diphosphomevalonate decarboxylase	strawberryCLC_DN25_c10254_g10254	-1.81
EC:1.14.11.9	Flavanone 3-dioxygenase	strawberryCLC_DN25_c14071_g14071	-2.38
EC:1.14.11.9	Flavanone 3-dioxygenase	strawberryCLC_DN25_c1757_g1757	-1.79
EC:1.14.11.9	Flavanone 3-dioxygenase	strawberryCLC_DN25_c1874_g1874	-1.73
EC:1.14.11.9	Flavanone 3-dioxygenase	strawberryCLC_DN25_c837_g837	-2.79
EC:1.14.11.9	Flavanone 3-dioxygenase	strawberryCLC_DN25_c838_g838	-2.53
EC:1.1.3.9	Galactose oxidase	strawberryCLC_DN25_c35780_g35780	-2.14
EC:3.2.1.67	Galacturan 1,4-alpha-galacturonidase	strawberryCLC_DN25_c7614_g7614	-2.38	-1.74	-2.27
EC:2.4.1.136	Gallate 1-beta-glucosyltransferase	strawberryCLC_DN25_c5236_g5236	-1.74
EC:3.2.1.58	Glucan 1,3-beta-glucosidase	strawberryCLC_DN25_c1681_g1681	-2.56
EC:3.2.1.39	Glucan endo-1,3-beta-D-glucosidase	strawberryCLC_DN25_c11849_g11849	-2.96
EC:3.2.1.39	Glucan endo-1,3-beta-D-glucosidase	strawberryCLC_DN25_c28670_g28670	-3.12
EC:3.2.1.39	Glucan endo-1,3-beta-D-glucosidase	strawberryCLC_DN25_c9051_g9051	-2.81
EC:3.2.1.45	Glucosylceramidase	strawberryCLC_DN25_c15517_g15517	-2.3
EC:3.2.1.45	Glucosylceramidase	strawberryCLC_DN25_c16857_g16857	-2.18
EC:3.2.1.45	Glucosylceramidase	strawberryCLC_DN25_c1825_g1825	-2.35
EC:2.5.1.18	Glutathione transferase	strawberryCLC_DN25_c11928_g11928	-2.61
EC:2.5.1.18	Glutathione transferase	strawberryCLC_DN25_c2146_g2146			-1.8
EC:2.5.1.18	Glutathione transferase	strawberryCLC_DN25_c7128_g7128	-2.4
EC:1.2.1.59	Glyceraldehyde-3-phosphate dehydrogenase (NAD(P)(+)) (phosphorylating)	strawberryCLC_DN25_c36415_g36415	-1.88
EC:1.2.1.12	Glyceraldehyde-3-phosphate dehydrogenase (phosphorylating)	strawberryCLC_DN25_c36415_g36415	-1.88
EC:2.3.3.10	Hydroxymethylglutaryl-CoA synthase	strawberryCLC_DN25_c10153_g10153	-2.17
EC:2.3.3.10	Hydroxymethylglutaryl-CoA synthase	strawberryCLC_DN25_c10154_g10154	-2.04
EC:2.3.3.10	Hydroxymethylglutaryl-CoA synthase	strawberryCLC_DN25_c13298_g13298	-1.94
EC:2.3.3.10	Hydroxymethylglutaryl-CoA synthase	strawberryCLC_DN25_c5420_g5420	-2.14
EC:2.4.1.121	Indole-3-acetate beta-glucosyltransferase	strawberryCLC_DN25_c18034_g18034	-2.14
EC:4.99.1.6	Indoleacetaldoxime dehydratase	strawberryCLC_DN25_c6855_g6855	-2.26
EC:2.4.1.123	Inositol 3-alpha-galactosyltransferase	strawberryCLC_DN25_c1994_g1994	-1.42
EC:3.6.3.34	Iron-chelate-transporting ATPase	strawberryCLC_DN25_c1599_g1599	-2.45
EC:3.6.3.34	Iron-chelate-transporting ATPase	strawberryCLC_DN25_c18197_g18197	-2.18
EC:3.6.3.34	Iron-chelate-transporting ATPase	strawberryCLC_DN25_c2207_g2207	-2.89
EC:3.6.3.34	Iron-chelate-transporting ATPase	strawberryCLC_DN25_c24169_g24169	-2.59
EC:3.6.3.34	Iron-chelate-transporting ATPase	strawberryCLC_DN25_c37014_g37014	-2.38
EC:3.6.3.34	Iron-chelate-transporting ATPase	strawberryCLC_DN25_c4058_g4058	-3.34
EC:3.6.3.34	Iron-chelate-transporting ATPase	strawberryCLC_DN25_c4952_g4952	-2.7
EC:3.6.3.34	Iron-chelate-transporting ATPase	strawberryCLC_DN25_c6675_g6675	-2.6
EC:1.10.3.2	Laccase	strawberryCLC_DN25_c45713_g45713	-2
EC:4.4.1.5	Lactoylglutathione lyase	strawberryCLC_DN25_c14352_g14352	-2.57
EC:1.1.1.37	Malate dehydrogenase	strawberryCLC_DN25_c1139_g1139		1.58	1.58
EC:1.1.1.39	Malate dehydrogenase (decarboxylating)	strawberryCLC_DN25_c9623_g9623	-2.04
EC:1.1.1.38	Malate dehydrogenase (oxaloacetate-decarboxylating)	strawberryCLC_DN25_c9623_g9623	-2.04
EC:4.1.1.9	Malonyl-CoA decarboxylase	strawberryCLC_DN25_c8829_g8829	-1.99
EC:1.1.1.255	Mannitol dehydrogenase	strawberryCLC_DN25_c14006_g14006			-1.57
EC:1.1.1.255	Mannitol dehydrogenase	strawberryCLC_DN25_c9461_g9461			-1.67
EC:2.7.1.36	Mevalonate kinase	strawberryCLC_DN25_c8876_g8876	-1.89
EC:2.7.11.25	Mitogen-activated protein kinase kinase kinase	strawberryCLC_DN25_c2599_g2599	-1.94
EC:3.6.1.15	Nucleoside-triphosphate phosphatase	strawberryCLC_DN25_c11568_g11568	-1.8
EC:3.6.1.15	Nucleoside-triphosphate phosphatase	strawberryCLC_DN25_c14217_g14217	-1.9
EC:3.6.1.15	Nucleoside-triphosphate phosphatase	strawberryCLC_DN25_c1599_g1599	-2.45
EC:3.6.1.15	Nucleoside-triphosphate phosphatase	strawberryCLC_DN25_c18197_g18197	-2.18
EC:3.6.1.15	Nucleoside-triphosphate phosphatase	strawberryCLC_DN25_c20109_g20109	-1.99
EC:3.6.1.15	Nucleoside-triphosphate phosphatase	strawberryCLC_DN25_c2207_g2207	-2.89
EC:3.6.1.15	Nucleoside-triphosphate phosphatase	strawberryCLC_DN25_c24169_g24169	-2.59
EC:3.6.1.15	Nucleoside-triphosphate phosphatase	strawberryCLC_DN25_c37014_g37014	-2.38
EC:3.6.1.15	Nucleoside-triphosphate phosphatase	strawberryCLC_DN25_c4058_g4058	-3.34
EC:3.6.1.15	Nucleoside-triphosphate phosphatase	strawberryCLC_DN25_c4952_g4952	-2.7
EC:3.6.1.15	Nucleoside-triphosphate phosphatase	strawberryCLC_DN25_c5254_g5254	-2.83	-1.95	-1.81
EC:3.6.1.15	Nucleoside-triphosphate phosphatase	strawberryCLC_DN25_c5628_g5628	-2.24
EC:3.6.1.15	Nucleoside-triphosphate phosphatase	strawberryCLC_DN25_c6675_g6675	-2.6
EC:3.6.1.15	Nucleoside-triphosphate phosphatase	strawberryCLC_DN25_c6760_g6760	-2.44
EC:3.1.1.11	Pectinesterase	strawberryCLC_DN25_c31265_g31265	-2.66
EC:3.1.1.11	Pectinesterase	strawberryCLC_DN25_c43107_g43107	-2.05
EC:3.1.1.11	Pectinesterase	strawberryCLC_DN25_c44845_g44845	-2.04
EC:1.11.1.7	Peroxidase	strawberryCLC_DN25_c29676_g29676	-2.52
EC:1.11.1.7	Peroxidase	strawberryCLC_DN25_c39268_g39268	-2.99
EC:1.11.1.7	Peroxidase	strawberryCLC_DN25_c53035_g53035	-2.2
EC:1.11.1.15	Peroxiredoxin	strawberryCLC_DN25_c39268_g39268	-2.99
EC:4.3.1.24	Phenylalanine ammonia-lyase	strawberryCLC_DN25_c6953_g6953	-1.94
EC:4.3.1.25	Phenylalanine/tyrosine ammonia-lyase	strawberryCLC_DN25_c6953_g6953	-1.94
EC:3.2.1.15	Polygalacturonase	strawberryCLC_DN25_c7614_g7614	-2.38	-1.74	-2.27
EC:1.14.13.184	Protopanaxadiol 6-hydroxylase	strawberryCLC_DN25_c56546_g56546	-2.21
EC:3.1.3.74	Pyridoxal phosphatase	strawberryCLC_DN25_c11696_g11696	-1.91
EC:3.1.3.74	Pyridoxal phosphatase	strawberryCLC_DN25_c8934_g8934	-2.03
EC:3.1.26.3	Ribonuclease III	strawberryCLC_DN25_c4215_g4215	-1.96		-1.88
EC:4.1.1.39	Ribulose-bisphosphate carboxylase	strawberryCLC_DN25_c21_g21	-1.6
EC:4.1.1.39	Ribulose-bisphosphate carboxylase	strawberryCLC_DN25_c436_g436	-1.55
EC:2.7.7.49	RNA-directed DNA polymerase	strawberryCLC_DN25_c4058_g4058	-3.34
EC:1.3.3.9	Secologanin synthase	strawberryCLC_DN25_c23851_g23851	-2.59
EC:2.4.1.13	Sucrose synthase	strawberryCLC_DN25_c5366_g5366	-1.96
EC:3.6.3.36	Taurine-transporting ATPase	strawberryCLC_DN25_c5628_g5628	-2.24
EC:3.6.3.36	Taurine-transporting ATPase	strawberryCLC_DN25_c6760_g6760	-2.44
EC:1.3.3.8	Tetrahydroberberine oxidase	strawberryCLC_DN25_c14432_g14432	-1.95
EC:1.3.3.8	Tetrahydroberberine oxidase	strawberryCLC_DN25_c33264_g33264	-2.95
EC:2.1.1.145	Trans-aconitate 3-methyltransferase	strawberryCLC_DN25_c25543_g25543	-2.35
EC:2.1.1.145	Trans-aconitate 3-methyltransferase	strawberryCLC_DN25_c31990_g31990	-2.41
EC:2.7.11	Transferring phosphorus-containing groups	strawberryCLC_DN25_c18114_g18114	-1.91
EC:2.7.11	Transferring phosphorus-containing groups	strawberryCLC_DN25_c19695_g19695	-2.35
EC:2.7.11	Transferring phosphorus-containing groups	strawberryCLC_DN25_c24203_g24203	-1.81
EC:2.7.11	Transferring phosphorus-containing groups	strawberryCLC_DN25_c2599_g2599	-1.94
EC:2.7.11	Transferring phosphorus-containing groups	strawberryCLC_DN25_c4746_g4746	-1.73
EC:2.7.11	Transferring phosphorus-containing groups	strawberryCLC_DN25_c9170_g9170	-1.81
EC:1.14.18.1	Tyrosinase	strawberryCLC_DN25_c23303_g23303	-2.35
EC:1.14.18.1	Tyrosinase	strawberryCLC_DN25_c2642_g2642	-3.33
EC:1.1.1.330	Very-long-chain 3-oxoacyl-CoA reductase	strawberryCLC_DN25_c1353_g1353	-2.35
EC:3.6.3.44	Xenobiotic-transporting ATPase	strawberryCLC_DN25_c11568_g11568	-1.8
EC:3.6.3.44	Xenobiotic-transporting ATPase	strawberryCLC_DN25_c18197_g18197	-2.18
EC:3.6.3.44	Xenobiotic-transporting ATPase	strawberryCLC_DN25_c20109_g20109	-1.99
EC:3.6.3.44	Xenobiotic-transporting ATPase	strawberryCLC_DN25_c2207_g2207	-2.89
EC:3.6.3.44	Xenobiotic-transporting ATPase	strawberryCLC_DN25_c37014_g37014	-2.38
EC:3.6.3.44	Xenobiotic-transporting ATPase	strawberryCLC_DN25_c4058_g4058	-3.34
EC:3.6.3.44	Xenobiotic-transporting ATPase	strawberryCLC_DN25_c5628_g5628	-2.24
EC:3.6.3.44	Xenobiotic-transporting ATPase	strawberryCLC_DN25_c6675_g6675	-2.6
EC:3.6.3.44	Xenobiotic-transporting ATPase	strawberryCLC_DN25_c6760_g6760	-2.44
